# Supplementary material for: GlcNAc induces GlcNAc catabolic genes and inhibits filamentation via YlRep1-YlNgs1 signaling in the dimorphic yeast Yarrowia lipolytica
Source: mSphere. 2025 Oct 3;10(10):e00477-25. doi: 10.1128/msphere.00477-25 (PMC12570498; doi:10.1128/msphere.00477-25)
Supplement: Table S1 — Differentially expressed genes in Ylrep1 cells. [file msphere.00477-25-s0001.xlsx]

## Sheet: Upregulated- 213 genes
Upregulated genes in rep1Δ vs WT
Gene name	WT/4NAG-1	WT/4NAG-2	WT/4NAG-3	rep1Δ/4NAG-1	rep1Δ/4NAG-2	rep1Δ/4NAG-3	log2FoldChange	foldChange	P-value	Padj	Protein / homologs in S. cerevisiae and other species	Cellular function	Signal Peptide	GPI
YALI0_C06908g	0	0	0	8	11	0	Inf	Inf	0.0199494	0.192444	168 a.a. , No similarity, with a signal peptide and a transmembrane domain		N	Y
YALI0_C19558g	0	0	0	81	208	22	Inf	Inf	6.78e-06	0.000666669	Similar to Candida albicans Pbp2, Putative RNA binding protein; transcript regulated by Nrg1, Mig1, and Tup1	RNA binding	N	N
YALI0_A00110g	25	16	29	1143	3564	117	5.92146	60.6088	0.00304558	0.0597158	Weakly similar to Saccharomyces cerevisiae Opt2, oligopeptide transporter	Transporter (oligopeptide)	N	N
YALI0_F07535g	60	49	66	3749	4894	571	5.65378	50.3452	2.88e-05	0.00219489	Weakly similar to Saccharomyces cerevisiae Tir3, Cell wall mannoprotein	Cell wall protein	Y	Y
YALI0_E18722g	168	211	141	7113	13872	2382	5.4213	42.8524	1.31e-06	0.000174603	Weakly similar to Saccharomyces cerevisiae Flo11, GPI-anchored cell surface glycoprotein (flocculin)	Putative cell wall protein	Y	Y
YALI0_B09361g	35	64	86	2262	3161	233	4.85695	28.9792	0.000577397	0.0221001	Y. lipolytica LIP8 Triacylglycerol lipase	Lipid metabolism	N	Y
YALI0_C23298g	22	49	68	940	2969	125	4.68842	25.7843	0.00906391	0.12367	Y. lipolytica GPR1, Glyoxylate pathway regulator, Plays a role in the adaptation of cell metabolism to the utilization of acetic acid, possibly by inhibiting an anion-transporting ATPase and affecting the plasma membrane H+-ATPase. May be indirectly involved in the repression of genes encoding glyoxylate cycle enzymes	Glyoxylate metabolism	N	N
YALI0_F19822g	17	32	31	705	941	139	4.43433	21.6205	0.000106	0.00584098	YlWor4, C2H2 zinc finger transcription factor. Weakly similar to Candida albicans Wor4, involved in transcriptional regulation of white-opaque switching	Transcription factor	N	N
YALI0_D17292g	14	11	18	417	265	59	4.1229	17.4227	0.00642124	0.0979584	No similarity, 97 a.a. in length		N	N
YALI0_C23452g	201	192	191	2981	7130	678	4.08618	16.9849	0.0021534	0.0490925	Similar to Saccharomyces cerevisiae Flo11, GPI-anchored cell surface glycoprotein (flocculin)	Cell wall protein	Y	Y
YALI0_A20548g	1	3	1	28	48	6	3.9967	15.9634	0.00114724	0.0331817	No similarity		N	N
YALI0_A00176g	35	68	50	857	1376	197	3.93388	15.2833	0.000247149	0.0113653	Weakly similar to Saccharomyces cerevisiae Flo11, GPI-anchored cell surface glycoprotein (flocculin)	Putative cell wall protein	Y	Y
YALI0_C23518g	22	27	29	455	658	118	3.92739	15.2147	6.28e-05	0.0039771	No similarity		N	N
YALI0_F21923g	7	13	9	137	269	32	3.83742	14.2948	0.00106369	0.0319208	C2H2 zinc finger transcription factor. Some similarities with Emericella nidulans Regulatory protein	Transcription factor	N	N
YALI0_F21857g	5	20	31	225	557	71	3.80683	13.9949	0.00160208	0.0414595	YlDcw4. Similar to S. cerevisiae Dcw1, putative mannosidase; GPI-anchored membrane protein required for cell wall biosynthesis in bud formation	Cell wall biogenesis	N	Y
YALI0_D12100g	9	10	12	91	369	24	3.78399	13.7751	0.0275811	0.222319	Similar to Candida albicans Tna1, Putative nicotinic acid transporter; detected at germ tube plasma membrane by mass spectrometry	Transporter (Nicotinic acid)	N	N
YALI0_F09691g	7	17	20	165	426	32	3.68974	12.9039	0.00835648	0.117657	Similar to Saccharomyces cerevisiae Opt2, Oligopeptide transporter	Transporter (Oligopeptide)	N	N
YALI0_B19492g	105	185	164	765	4759	495	3.55006	11.7132	0.0426335	0.278471	YlGap1, Similar to Saccharomyces cerevisiae Gap1, general amino acid permease	Transporter (amino acid)	N	N
YALI0_E31108g	96	110	103	854	2763	269	3.50928	11.3867	0.0118745	0.146528	Similar to Y. lipolytica Cell wall protein Cwp1	Cell wall protein	Y	Y
YALI0_F25839g	3	8	1	54	65	12	3.47141	11.0917	0.000911641	0.0294195	Similar to Saccharomyces cerevisiae Rny1, Vacuolar RNase of the T(2) family	RNA processing	N	N
YALI0_C15488g	622	615	929	5210	16170	2633	3.33865	10.1166	0.00311274	0.0606575	YlJen2. Highly similar to Candida albicans Jen2, Dicarboxylic acid transporter; regulated by glucose repression	Transporter (Carboxylic acid )	N	N
YALI0_E29271g	15	40	11	166	411	68	3.23063	9.38678	0.00176036	0.0435196	YlMot3. Some similarities with Saccharomyces cerevisiae Mot3, Transcriptional repressor, activator; role in cellular adjustment to osmotic stress including modulation of mating efficiency	Putative transcription factor	N	N
YALI0_E08932g	19	22	18	131	393	43	3.13524	8.7862	0.0127995	0.15179	No similarity, 304 a.a.		N	N
YALI0_B05434g	40	48	67	446	646	106	2.88631	7.39379	0.00146351	0.0391345	No similarity, 205 a.a. with one transmembrane domain		N	N
YALI0_F26961g	1	0	4	12	22	4	2.78698	6.90184	0.0162967	0.174487	No similarity, 327 a.a.		N	N
YALI0_C23474g	25	24	22	109	344	64	2.75146	6.73399	0.00589587	0.0927027	Putative guanyl-nucleotide exchange factor for Rho GTPase. 884 a.a. with a DH domain	Cell polarity	N	N
YALI0_D08360g	13	16	8	47	183	35	2.73292	6.64798	0.0127605	0.151607	Weakly similar to Schizosaccharomyces pombe Hypothetical protein UPF0658 Golgi apparatus membrane protein C23H3.04	Membrane protein	N	N
YALI0_D14872g	29	23	28	157	325	71	2.70792	6.53381	0.000366163	0.015826	Transcription factor with Zn(2)-C6 fungal-type DNA-binding domain	Transcription factor	N	N
YALI0_E32329g	8	11	7	75	82	12	2.68375	6.42526	0.0103364	0.135389	No similarity, 492 a.a.		N	N
YALI0_D15422g	28	42	39	160	492	92	2.66394	6.3376	0.00610984	0.0949744	Similar to Saccharomyces cerevisiae Put4, Proline permease; required for high-affinity transport of proline; also transports the toxic proline analog azetidine-2-carboxylate (AzC)	Transporter (Amino acid)	N	N
YALI0_D19602g	81	50	55	428	670	88	2.59571	6.04486	0.00582258	0.0923521	Similar to Debaryomyces hansenii IPF5727.1 DEHA0E01276g, hydrolase activity, hydrolyzing O-glycosyl compounds	Metabolism	N	N
YALI0_B00154g	121	113	109	516	1392	282	2.57628	5.96399	0.00277316	0.0566327	No similarity, 523 a.a. with two transmembrane domain		N	N
YALI0_F10824g	4	4	0	9	32	8	2.55129	5.86156	0.0114995	0.144127	No similarity, 203 a.a.		N	N
YALI0_A16379g	3103	4264	4831	24196	46905	4853	2.53877	5.81094	0.012569	0.150581	Yarrowia lipolytica Alcohol dehydrogenase 3	Metabolism	N	N
YALI0_B01342g	709	849	788	3888	5354	3821	2.51408	5.71234	2.23e-24	6.88e-21	Similar to Kluyveromyces lactis High-affinity glucose transporter	Transporter (glucose)	N	N
YALI0_C04389g	672	685	640	3035	6954	1396	2.42622	5.37482	0.00206228	0.0477611	No similarity, integral component of membrane	Membrane protein	Y	N
YALI0_E20823g	138	132	109	344	1466	374	2.4201	5.3521	0.00983399	0.130956	Weakly similar to Saccharomyces cerevisiae Yps3, Aspartic protease; member of the yapsin family of proteases involved in cell wall growth and maintenance	Cell wall biogenesis	N	N
YALI0_B09955g	207	176	139	1036	1681	188	2.40157	5.28377	0.0124129	0.149988	No similarity, 549 a.a.		N	N
YALI0_D25630g	296	880	1291	3926	9531	588	2.36928	5.16684	0.0447736	0.286479	Yarrowia lipolytica Alcohol dehydrogenase 1	Glyoxylate pathway	N	N
YALI0_C00869g	35	60	39	212	416	88	2.36295	5.14422	0.00122462	0.0349455	No similarity, 526 a.a. with a transmembrane domain		N	N
YALI0_C04455g	131	169	152	1095	917	223	2.31908	4.99014	0.0159249	0.172723	Weakly similar to Saccharomyces cerevisiae YNR061C, Protein of unknown function		N	N
YALI0_A08360g	32	36	46	164	351	82	2.30946	4.95697	0.000793641	0.0278734	Weakly similar to Yarrowia lipolytica Alkaline extracellular protease precursor (EC3. 4.21.-) (AEP)	Alkaline extracellular protease	N	Y
YALI0_D06864g	33	27	30	110	322	42	2.26569	4.80883	0.0268364	0.220486	Weakly similar to Saccharomyces cerevisiae Rsn1, Membrane protein of unknown function	Membrane protein	N	N
YALI0_D15136g	71	73	75	423	479	154	2.26267	4.79878	0.000227373	0.0106865	No similarity, 180 a.a.		N	N
YALI0_D01111g	152	182	159	359	1688	488	2.26242	4.79796	0.0120007	0.147233	Similar to Saccharomyces cerevisiae Stl1, Glycerol proton symporter of the plasma membrane	Transporter (Glycerol proton)	N	N
YALI0_B10384g	111	132	78	357	942	282	2.24337	4.73503	0.000368911	0.015826	No similarity, 597 a.a.		N	N
YALI0_E31581g	306	248	250	1510	1721	587	2.2414	4.72856	9.69e-05	0.00543063	Similar to Candida albicans Asm3, Putative secreted acid sphingomyelin phosphodiesterase	Lipid metabolism	N	Y
YALI0_B19228g	26	44	40	131	332	81	2.23022	4.69204	0.00174655	0.0435196	No similarity, 362 a.a. with a BTB domain		N	N
YALI0_C06424g	988	1368	1091	3380	11524	2120	2.19281	4.57195	0.019961	0.192444	Similar to Saccharomyces cerevisiae Snf3, high-affinity glucose transporter/regulatory protein	Transporter (glucose)	Y	N
YALI0_F08129g	39	50	46	263	323	39	2.167	4.49088	0.0229067	0.203179	Weakly similar to Saccharomyces cerevisia Yim1, Protein of unknown function; null mutant displays sensitivity to DNA damaging agents; may have a role in lipid metabolism, based on localization to lipid droplets	Lipid metabolism	N	N
YALI0_C01067g	7	5	5	21	38	18	2.1623	4.47628	0.0044487	0.0779072	No similarity		N	N
YALI0_A09383g	1313	1293	1104	3286	11262	3067	2.15695	4.4597	0.00498314	0.0834739	Weakly similar to Saccharomyces cerevisiae Tna1, related to allantoate transport protein	Transporter	N	N
YALI0_A12705g	20	30	36	113	235	53	2.1457	4.42506	0.00171987	0.0434521	Similar to Schizosaccharomyces pombe Ribonuclease H	RNA processing	N	N
YALI0_B21582g	1005	1239	1010	2943	10206	2192	2.1326	4.38508	0.0145784	0.164348	Mhy1, Yarrowia lipolytica C2H2-type zinc finger protein, required for dimorphic transition	Transcription factor	N	N
YALI0_C16951g	240	280	218	956	1986	439	2.12957	4.37586	0.00181682	0.0441563	Similar to Candida albicans Git2, Putative glycerophosphoinositol permease	Transporter (metabolite)	N	N
YALI0_D10417g	257	289	240	882	1935	678	2.11004	4.31703	5.55e-06	0.000562707	No similarity, 281 a.a.		N	N
YALI0_E14971g	23	18	13	37	106	85	2.10069	4.28914	0.000528125	0.0209675	Some similarities with Saccharomyces cerevisiae Rme1, Zinc finger protein involved in control of meiosis	Transcription factor	N	N
YALI0_A20790g	96	132	112	401	884	235	2.10001	4.28711	0.000533999	0.0210665	No similarity, 511 a.a.		N	N
YALI0_F19536g	2	3	7	17	27	9	2.0893	4.25541	0.0198029	0.192064	Weakly similar to Saccharomyces cerevisiae Tna1, related to allantoate transport protein	Transporter	N	N
YALI0_D01221g	93	128	117	275	1015	231	2.06353	4.18009	0.0169948	0.178669	Weakly similar to Saccharomyces cerevisiae Yel1, Guanine nucleotide exchange factor specific for Arf3p	Cell polarity	N	N
YALI0_F00990g	132	180	227	615	1392	339	2.04233	4.11911	0.00170632	0.0434521	Weakly similar to Saccharomyces cerevisiae Flo11, GPI-anchored cell surface glycoprotein (flocculin)	Cell wall protein	Y	Y
YALI0_C23705g	81	78	79	259	643	127	2.0176	4.0491	0.00805584	0.114435	413 a.a. , Involved in N-acetyl transferase activity, Similar to Yarrowia lipolytica YALI0F22319g	Metabolism	N	N
YALI0_B08558g	519	501	482	1641	3092	1302	1.98169	3.94955	2.66e-10	1.13e-07	Cytoplasmic serine/threonine protein kinase; identified as a high-copy suppressor of the synthetic lethality of a sis2 sit4 double mutant, suggesting a role in G1/S phase progression; VHS1 has a paralog, SKS1, that arose from the whole genome duplication	Signal transduction	N	N
YALI0_C23617g	3292	3790	3218	9917	26819	6105	1.97008	3.91789	0.00640373	0.097925	Gpr1. Glyoxylate pathway regulator, Plays a role in the adaptation of cell metabolism to the utilization of acetic acid, possibly by inhibiting an anion-transporting ATPase and affecting the plasma membrane H+-ATPase. May be indirectly involved in the repression of genes encoding glyoxylate cycle enzymes	Membrane protein	N	N
YALI0_E26499g	770	860	849	3302	4437	1859	1.94997	3.86367	1.22e-08	3.12e-06	No similarity, 188 a.a.		N	N
YALI0_B13354g	73	89	85	260	621	128	1.9446	3.84932	0.00710469	0.104639	YlCbf1. Weakly similar to Saccharomyces cerevisiae Cbf1, Basic helix-loop-helix (bHLH) protein	Transcription factor	N	N
YALI0_C07348g	12	9	8	50	41	18	1.94276	3.8444	0.00473063	0.0812854	Similar to Saccharomyces cerevisiae Seo1, Putative permease; member of the allantoate transporter subfamily of the major facilitator superfamily	Transporter	N	N
YALI0_B20064g	139	167	200	841	1012	149	1.93948	3.83568	0.0243356	0.210069	Weakly similar to Saccharomyces cerevisiae Dip5, Dicarboxylic amino acid permease	Permease (Amino acid )	N	N
YALI0_F23353g	63	104	93	177	719	173	1.93418	3.8216	0.0248419	0.211719	No similarity, 388 a.a.		N	N
YALI0_A20438g	8	6	6	22	47	11	1.92426	3.79541	0.00722864	0.105492	Similar to Saccharomyces cerevisiae Dcw1, putative mannan endo-1,6-alpha-mannosidase, GPI-anchored membrane protein required for cell wall biosynthesis in bud	Cell wall organization and biogenesis	Y	Y
YALI0_A07447g	8	11	0	15	34	20	1.90429	3.74325	0.0166963	0.176986	Weakly similar to Saccharomyces cerevisiae Hol1, member of major facilitator superfamily multidrug-resistance protein subfamily	Membrane protein	N	N
YALI0_E25982g	394	373	354	1066	2654	680	1.89491	3.71898	0.00269012	0.0558099	Yarrowia lipolytica Alk1 n-alkane-inducible cytochrome P450	Metabolism	Y	N
YALI0_F26983g	631	597	458	2459	3123	778	1.89365	3.71575	0.00315965	0.0612014	Similar to Candida albicans CaIfk2 probable monoxygenase	Metabolism	N	Y
YALI0_E27181g	7	10	11	28	71	12	1.88346	3.68959	0.0223988	0.202795	No similarity, Purple acid phosphatase	Phosphatase	N	N
YALI0_C08965g	19	22	25	66	147	40	1.86922	3.65335	0.0011761	0.0338631	No similarity, 153 a.a.		N	N
YALI0_C14630g	795	969	756	2531	5504	1520	1.86679	3.6472	0.00079054	0.0278734	Putative cell wall protein with a signal peptide and GPI modification site, 229 a.a.	Putative cell wall protein	Y	Y
YALI0_F25597g	339	257	335	1471	1799	242	1.86146	3.63376	0.031366	0.240961	YlFlr1, highly similar to Saccharomyces cerevisiae Flr1, Plasma membrane transporter of the major facilitator superfamily	Transporter	N	N
YALI0_E03410g	110	130	125	440	647	244	1.85194	3.60986	6.51e-07	0.000101524	YlErt1. Similar to Saccharomyces cerevisiae Ert1, Transcriptional regulator; involved in regulation of gluconeogenesis and fermentable carbon utilization	Transcription factor	N	N
YALI0_F25685g	631	792	649	3527	2236	1212	1.81789	3.52565	0.0210825	0.196442	Weakly similar to Saccharomyces cerevisiae YBR287W, Protein of unknown function		N	N
YALI0_F03113g	187	236	229	544	1668	260	1.8034	3.49042	0.0416271	0.274877	YlIme2, Some similarities with S. cerevisiae Ime2, Ser/thr protein kinase involved in activation of meiosis	Meiosis	N	N
YALI0_E23606g	32	25	17	63	152	49	1.78022	3.43477	0.0006663	0.0247616	No similarity, 37 a.a.		N	N
YALI0_F00462g	7119	8930	7349	21236	46067	15304	1.77543	3.42339	0.000103058	0.00572825	Similar to Saccharomyces cerevisiae Aqy3, Putative channel-like protein; similar to Fps1p; mediates passive diffusion of glycerol in the presence of ethanol	Transporter	Y	N
YALI0_D26411g	411	645	516	1630	3019	871	1.77218	3.41569	0.000411487	0.017191	No similarity, 215 a.a.		Y	N
YALI0_A00374g	12	17	2	38	53	13	1.75225	3.36884	0.0106394	0.137666	Weakly similar to Yarrowia lipolytica YALI0E01210g		N	Y
YALI0_F04598g	4	8	11	23	50	9	1.74024	3.34091	0.021698	0.199481	Y. lipolytica YALI0D03245g		N	Y
YALI0_E21241g	344	396	364	1362	1690	623	1.73215	3.32223	7.68e-05	0.00454389	Weakly similar to Saccharomyces cerevisiae Tpo1, Polyamine transporter of the major facilitator superfamily; member of the 12-spanner drug:H(+) antiporter DHA1 family	Transporter (polyamine)	N	N
YALI0_C15004g	303	281	272	1313	1161	348	1.7318	3.32143	0.020365	0.193127	Highly similar to the N-terminal region of YALI0C11165g and YALI0B18194g, both of which are similar to Candida albicans Hyr1, a GPI-anchored hyphal cell wall protein.	Putative cell wall protein	Y	N
YALI0_C17303g	20	5	6	41	42	19	1.72181	3.29851	0.00639641	0.097925	Similar to Saccharomyces cerevisiae Seo1, Putative permease; member of the allantoate transporter subfamily of the major facilitator superfamily	Transporter	N	N
YALI0_E06105g	212	178	253	595	1265	347	1.70555	3.26154	0.00151779	0.0400897	Aaf2	Transcription factor	N	N
YALI0_C15268g	9	26	10	51	77	18	1.69064	3.22799	0.0100116	0.132493	Similar to Yarrowia lipolytica YALI0F21703g		Y	N
YALI0_B06028g	19	17	8	50	48	36	1.6755	3.19429	0.00339813	0.0641388	Weakly similar to Neurospora crassa NCU06425.1 predicted protein		N	N
YALI0_E00748g	417	546	426	1331	1552	1343	1.67058	3.18344	5.14e-11	2.74e-08	Weakly similar to Saccharomyces cerevisiae Zrt2, Low-affinity zinc transporter of the plasma membrane	Transporter (zinc)	Y	N
YALI0_E33583g	11	14	19	45	58	35	1.66549	3.17221	0.00255953	0.053995	Similar to Saccharomyces cerevisiae Dur3, Plasma membrane transporter for both urea and polyamines	Transporter	N	Y
YALI0_D09042g	49	40	58	126	259	97	1.6626	3.16585	1.65e-05	0.00138652	Similar to Saccharomyces cerevisiae Prc1, Vacuolar carboxypeptidase Y (proteinase C, CPY)	Protease	Y	N
YALI0_E22396g	10	13	16	41	65	20	1.65311	3.1451	0.0034016	0.0641388	Highly similar to Yarrowia lipolytica YALI0F18832g		Y	N
YALI0_B09009g	369	387	340	707	2304	601	1.62979	3.09468	0.0169529	0.178669	Weakly similar to Saccharomyces cerevisiae Flc1, Flavin adenine dinucleotide transporter	Transporter	Y	N
YALI0_B19184g	350	367	335	659	2311	523	1.62512	3.08467	0.0331415	0.24604	Some similarities with Neurospora crassa NCU07850.1 hypothetical protein		N	N
YALI0_C16995g	19297	24570	19028	56366	73943	55451	1.61101	3.05466	7.77e-12	6.21e-09	YlPck1, Highly similar to Saccharomyces cerevisiae Pck1, Phosphoenolpyruvate carboxykinase; key enzyme in gluconeogenesis	Metabolism	N	N
YALI0_D03245g	4774	5420	4526	13727	25292	7176	1.60502	3.04201	0.00094369	0.0298617	Highly similar to Yarrowia lipolytica YALI0F04598g		Y	N
YALI0_F19888g	285	353	295	614	1954	446	1.59604	3.02312	0.0267301	0.21992	Similar to Candida albicans Aqr1, Protein of unknown function; repressed by fluphenazine treatment; regulated by Nrg1, Tup1		N	N
YALI0_E23859g	32	38	24	51	101	116	1.59109	3.01276	0.0121636	0.148377	Similar to Saccharomyces cerevisiae Pho89, Plasma membrane Na+/Pi cotransporter	Transporter	Y	N
YALI0_F16511g	447	553	436	2011	1585	590	1.58009	2.98989	0.0296869	0.231979	Weakly similar to Saccharomyces cerevisiae Xbp1, Transcriptional repressor; binds promoter sequences of cyclin genes, CYS3, and SMF2	Transcription factor	N	N
YALI0_C21406g	31	38	51	87	156	109	1.56562	2.96005	4.36e-05	0.00293505	YlJen1. Similar to Saccharomyces cerevisiae Jen1, Monocarboxylate/proton symporter of the plasma membrane	Transporter	N	N
YALI0_E28548g	30	9	24	77	78	32	1.55687	2.94215	0.00401628	0.0721126	Weakly similar to Yarrowia lipolytica YALI0E28534g		N	N
YALI0_F32065g	1528	1904	1503	3962	6698	3735	1.55569	2.93974	3.22e-11	1.87e-08	No similarity, 597 a.a.		N	N
YALI0_D06479g	882	1157	902	2478	4512	1737	1.54842	2.92496	2.55e-06	0.000296617	No similarity, integral component of membrane	Membrane protein	N	N
YALI0_C00451g	3272	3451	3024	5035	17119	7121	1.53332	2.8945	0.00374087	0.0687117	Similar to Saccharomyces cerevisiae Dip5, Dicarboxylic amino acid permease	Transporter (amino acids )	N	N
YALI0_E08756g	218	230	188	641	975	257	1.52385	2.87558	0.00335674	0.064073	YlRas1, GTPase involved in G-protein signaling in adenylate cyclase activation	Signal transduction	N	N
YALI0_F01947g	323	424	318	844	1827	473	1.50383	2.83595	0.00546	0.0879102	No similarity, 449 a.a. with one transmembrane domain		N	N
YALI0_B01430g	30	27	22	53	132	47	1.50317	2.83465	0.000904475	0.0294195	No similarity, 537 a.a.		N	N
YALI0_E34199g	120	109	146	194	736	197	1.47806	2.78575	0.0359362	0.256366	Weakly similar to Saccharomyces cerevisiae Kch1, Potassium transporter that mediates K+ influx; activates high-affinity Ca2+ influx system (HACS) during mating pheromone response; member of a fungal-specific gene family	Transporter	N	N
YALI0_E10505g	2231	2386	2201	7198	8269	3351	1.47192	2.77391	0.000282942	0.0125595	No similarity, 388 a.a.		N	N
YALI0_F08085g	7	11	11	19	41	21	1.46883	2.76797	0.0305652	0.23768	No similarity, 350 a.a.		N	N
YALI0_E05203g	511	597	475	1834	1460	899	1.46455	2.75977	0.0025524	0.053995	Some similarities with Saccharomyces cerevisiae Sga1, Intracellular sporulation-specific glucoamylase	Metabolism	N	N
YALI0_F25795g	1729	2314	1869	4840	8282	3297	1.45849	2.7482	1.18e-06	0.000164131	Similar to Saccharomyces cerevisiae Mup1, High affinity methionine permease	Transporter	N	N
YALI0_E18700g	20	13	35	62	92	38	1.45818	2.74761	0.0014755	0.0391345	Weakly similar to Yarrowia lipolytica YALI0E01210g		N	Y
YALI0_C18263g	113	140	140	305	476	281	1.44768	2.72768	4.61e-07	7.56e-05	No similarity, 607 a.a.		N	N
YALI0_D01716g	110	90	82	308	382	90	1.44018	2.71354	0.019001	0.188887	Weakly similar to DEHA0D01287g Debaryomyces hansenii		N	N
YALI0_D15026g	82	47	43	148	233	92	1.43717	2.7079	4.12e-05	0.00284368	Weakly similar to Saccharomyces cerevisiae YJL163C, Putative protein of unknown function		Y	N
YALI0_D06149g	119	156	122	289	685	149	1.42415	2.68356	0.0214523	0.1986	Similar to Saccharomyces cerevisiae Pry1, Lipid binding protein; binds to both free fatty acids with preference for saturated long-chain fatty acids and to sterols	Metabolism	Y	N
YALI0_F18084g	825	1148	975	1520	4499	2078	1.42405	2.68338	0.00112977	0.0330703	Similar to Neurospora crassa Related to myo-inositol transport protein ITR1	Transporter (tmyo-inositol)	N	N
YALI0_E34947g	551	562	547	1702	1777	887	1.41909	2.67417	7.18e-05	0.0043846	Similar to Candida albicans C7_03500W_A, Predicted vacuolar protein with a calcineurin-like phosphoesterase domain	Metabolism	N	N
YALI0_E34463g	42	41	32	87	189	41	1.39006	2.6209	0.0201347	0.192816	Similar to Candida albicans Asm3, Putative secreted acid sphingomyelin phosphodiesterase	Metabolism	N	N
YALI0_F22847g	380	363	341	957	1672	329	1.38378	2.60951	0.0221187	0.201687	Putative cell wall protein, 193 a.a. with a signal peptide and a GPI modification site	Putative cell wall protein	Y	Y
YALI0_F10461g	1264	1615	1265	3510	6058	1562	1.38288	2.60789	0.00589074	0.0927027	Similar to Saccharomyces cerevisiae Rsn1, Membrane protein of unknown function	Transporter	N	N
YALI0_C05511g	1005	1082	875	1186	4440	2258	1.37778	2.59868	0.00859283	0.119663	Weakly similar to Saccharomyces cerevisiae Csr1, Phosphatidylinositol transfer protein	Transporter	N	N
YALI0_C21758g	792	834	738	1381	4272	921	1.37483	2.59337	0.0455299	0.28747	Similar to Saccharomyces cerevisiae Kin4, Serine/threonine protein kinase	Cell cycle	N	N
YALI0_E07898g	1443	1673	1622	3203	6350	2877	1.37096	2.58642	1.29e-07	2.75e-05	Weakly similar to Saccharomyces cerevisiae Clg1, Cyclin-like protein that interacts with Pho85p	Cell cycle	N	N
YALI0_F13607g	3766	4579	4136	14755	9640	6284	1.36811	2.58132	0.0277562	0.223448	Similar to Saccharomyces cerevisiae Seo1, Putative permease; member of the allantoate transporter subfamily of the major facilitator superfamily	Transporter	N	N
YALI0_F08789g	143	211	131	261	796	244	1.36171	2.5699	0.0164635	0.175099	Weakly similar to Saccharomyces cerevisiae Sln1, Transmembrane histidine phosphotransfer kinase and osmosensor; regulates MAP kinase cascade	Kinase	Y	N
YALI0_D00154g	2222	2059	1856	4949	9647	1965	1.36081	2.56829	0.0221902	0.201763	Similar to Saccharomyces cerevisiae GPI-anchored cell wall protein Cwp1	Putative cell wall protein	Y	Y
YALI0_C21384g	15	11	11	18	58	23	1.35784	2.563	0.022837	0.203179	No similarity, 193 a.a.		N	N
YALI0_E31240g	43	35	41	88	156	66	1.35424	2.55662	0.000410707	0.017191	No similarity, 205 a.a.		N	N
YALI0_C12364g	151	206	176	260	826	322	1.34839	2.54627	0.00665844	0.100379	YlNrg1, Similar to Candida albicans Nrg1, Transcription factor/repressor; regulates chlamydospore formation/hyphal gene induction/virulence and rescue/stress response genes; effects both Tup1 dependent and independent regulation	Transcription factor	N	N
YALI0_D25586g	25	26	31	65	117	34	1.34529	2.54082	0.00290269	0.0578342	No similarity, 317 a.a.		N	N
YALI0_E01210g	6636	6327	4980	19330	22362	4482	1.34128	2.53375	0.0486849	0.29412	Weakly similar to Saccharomyces cerevisiae Tir3 Cell wall mannoprotein	Cell wall protein	Y	Y
YALI0_B00814g	445	524	413	1173	1201	974	1.34097	2.53322	1.68e-07	3.46e-05	395 a.a. , Some similarities with Neurospora crassa NCU02644.1 predicted protein		N	N
YALI0_E16841g	425	379	319	763	1753	461	1.33817	2.5283	0.0108115	0.138769	No similarity, 500 a.a.		N	N
YALI0_C13574g	32	23	29	48	135	41	1.3323	2.51803	0.0126997	0.151167	Similar to Saccharomyces cerevisiae Dal5, Allantoate permease	Allantoate permease	N	N
YALI0_A13079g	25	28	37	54	140	44	1.32915	2.51255	0.00777641	0.11145	Some similarities with Yarrowia lipolytica YALI0E29425g		N	N
YALI0_B14685g	76	96	68	213	313	83	1.31775	2.49277	0.00876702	0.121428	Similar to Candida albicans hypothetical protein CAALFM_C501070CA, protein of unknown function		N	N
YALI0_B18986g	2448	2699	2317	3177	10567	5232	1.31196	2.48279	0.00478914	0.0820702	YlFgr2, Similar to Candida albicans Fgr2, Plasma membrane transporter of the major facilitator superfamily	Transporter	N	N
YALI0_A18469g	477	548	563	1668	1235	868	1.31145	2.48191	0.00630131	0.096822	YlHoy1, a gene whose deletion prevents the yeast-hypha transition both in liquid and solid	Transcription factor	N	N
YALI0_E02156g	680	773	650	1416	2704	1155	1.30728	2.47474	1.05e-06	0.000149492	Similar to Saccharomyces cerevisiae Nha1, Na+/H+ antiporter; involved in sodium and potassium efflux through the plasma membrane	Transporter (Na+/H+)	N	N
YALI0_C10208g	3958	4378	3675	9616	16559	4230	1.29383	2.45177	0.00855525	0.119663	Weakly similar to Candida albicans Aqr1, Protein of unknown function; repressed by fluphenazine treatment; regulated by Nrg1, Tup1		N	N
YALI0_E20999g	78	64	42	152	151	126	1.28869	2.44306	0.000379698	0.0160747	Weakly similar to Candida albicans Fmo2, Protein with a monooxygenase domain	Metabolism	N	N
YALI0_C03135g	340	526	361	820	1603	599	1.27822	2.42539	0.000207737	0.00990935	No similarity, 961 a.a.		N	N
YALI0_B12980g	179	202	188	475	820	140	1.2669	2.40644	0.0451345	0.28747	YlPdr15, Highly similar to Saccharomyces cerevisiae Pdr15, Plasma membrane ATP binding cassette (ABC) transporter	Transporter	N	N
YALI0_D04136g	1059	1197	1079	2175	4796	1373	1.26383	2.40133	0.00690467	0.103179	No similarity, 381 a.a.		N	N
YALI0_F21428g	7841	7949	7335	18463	32746	6540	1.25627	2.38877	0.0298228	0.232756	YlPga6, Similar to Candida albicans Pga6, GPI-anchored cell wall adhesin-like protein	Cell wall adhesin protein	Y	Y
YALI0_D00132g	256	290	309	503	1201	416	1.25478	2.38631	0.00252681	0.053944	Similar to Neurospora crassa related to myo-inositol permease	Transporter	N	N
YALI0_A08558g	42	57	43	128	170	45	1.25408	2.38515	0.0163589	0.174859	No similarity, 309 a.a.		N	N
YALI0_B10736g	2379	2030	1889	4281	8423	2793	1.25385	2.38478	0.00120172	0.0344457	YlYhm2, Highly similar to Saccharomyces cerevisiae Yhm2, Citrate and oxoglutarate carrier protein; exports citrate from and imports oxoglutarate into the mitochondrion	Transporter	N	N
YALI0_F29337g	7243	8276	7105	16611	27836	10095	1.24613	2.37205	0.000145075	0.00741858	YlAat2, Similar to Saccharomyces cerevisiae Aat2, Cytosolic aspartate aminotransferase involved in the metabolism of nitrogen and amino acids such as aspartate; localizes to and functions in peroxisomes in oleate-grown cells	Protease	N	N
YALI0_E30349g	196	232	202	327	923	305	1.24063	2.36301	0.0105461	0.136878	No similarity, 1318 a.a.		N	N
YALI0_B12188g	835	863	900	1634	4024	863	1.23812	2.35891	0.0379609	0.261754	Weakly similar to Saccharomyces cerevisiae Ste6, ATP-binding cassette transporter protein	Transporter	N	N
YALI0_E34727g	75	88	112	195	360	113	1.2302	2.346	0.00290438	0.0578342	Weakly similar to Saccharomyces cerevisiae Lte1, Protein similar to GDP/GTP exchange factors; without detectable GEF activity; required for asymmetric localization of Bfa1p at daughter-directed spindle pole bodies and for mitotic exit at low temperatures	Cell cycle	N	N
YALI0_C19151g	524	600	590	698	2663	885	1.22713	2.34101	0.037229	0.259308	Weakly similar to Saccharomyces cerevisiae Cat8, Zinc cluster transcriptional activator	Putative transcription factor	N	N
YALI0_A02266g	89	96	115	202	368	147	1.2254	2.3382	3.68e-05	0.00261623	Weakly similar to Yarrowia lipolytica YALI0E24255g transposon Mutyl MudrA	Protease	N	N
YALI0_A21120g	32	20	28	44	122	33	1.22103	2.33113	0.0290901	0.22956	No similariy, 263 a.a.		N	N
YALI0_E25223g	348	366	288	535	1513	397	1.20805	2.31025	0.0317447	0.242167	No similarity, 491 a.a.		N	N
YALI0_D24365g	141	168	144	247	682	173	1.20201	2.3006	0.0334605	0.246975	Weakly similar to Bombyx mori Fibroin heavy chain precursor (Fib-H) (H-fibroin)		N	Y
YALI0_E02200g	1059	1411	1208	3286	3633	1359	1.18012	2.26596	0.00746183	0.107666	No similarity, 539 a.a.		N	N
YALI0_F01254g	825	1156	905	2497	2616	1246	1.1696	2.24949	0.00134624	0.0373067	Similar to Saccharomyces cerevisiae Alp1, Arginine transporter	Transporter	N	N
YALI0_E19294g	38	65	32	73	191	51	1.16757	2.24633	0.0365689	0.258346	Similar to Saccharomyces cerevisiae Opt2, oligopeptide transporter	Transporter (oligopeptide)	N	N
YALI0_C23925g	17	22	19	24	86	27	1.16125	2.2365	0.0457642	0.28747	Weakly similar to Saccharomyces cerevisiae Nnf1, Essential component of the outer kinetochore MIND complex; joins kinetochore subunits contacting DNA to those contacting microtubules	Cell cycle	N	N
YALI0_B19602g	35	42	70	79	211	59	1.15663	2.22937	0.0350664	0.25245	YlPhd1, Similar to Candida albicans Efg1, bHLH transcription factor; required for white-phase cell type, RPMI and Spider biofilm formation, hyphal growth, cell-wall gene regulation	Transcription factor	N	N
YALI0_E18942g	295	319	201	412	1153	335	1.15572	2.22795	0.0275091	0.222319	Some similarities with Saccharomyces cerevisiae Sec59, Dolichol kinase; catalyzes the terminal step in dolichyl monophosphate (Dol-P) biosynthesis	Kinase	N	N
YALI0_A06589g	415	406	329	496	1332	754	1.15488	2.22666	0.00107221	0.032026	Similar to Saccharomyces cerevisiae Ktr1, Alpha-1,2-mannosyltransferase	Protease	N	N
YALI0_E02442g	41	52	40	68	183	57	1.15081	2.22038	0.016915	0.178669	Weakly similar to Candida albicans Sfu1, GATA-type transcription factor; regulator of iron-responsive genes; represses iron utilization genes if iron is present	Transcription factor	N	N
YALI0_F08063g	514	476	544	1401	1195	700	1.14428	2.21036	0.00643871	0.097991	YlTpo1, Similar to Saccharomyces cerevisiae Tpo1, Polyamine transporter of the major facilitator superfamily; member of the 12-spanner drug:H(+) antiporter DHA1 family	Transporter (Polyamine)	N	N
YALI0_E23430g	433	434	379	1177	1179	377	1.1397	2.20335	0.0396869	0.266908	YlCsr1, Similar to Saccharomyces cerevisiae Csr1, Phosphatidylinositol transfer protein	Lipid metabolism	N	N
YALI0_F30041g	214	184	165	518	543	174	1.13405	2.19473	0.0325089	0.244097	YlOpt2, Similar to Saccharomyces cerevisiae Opt2, Oligopeptide transporter	Transporter (Oligopeptide)	N	N
YALI0_E26719g	21	19	20	39	53	36	1.12083	2.17472	0.0373627	0.259308	Y. lipolytica YALI0E26719p, sucrose catabolic process	Sucrose metabolism	Y	N
YALI0_F12089g	1426	1320	1515	2777	5708	1268	1.11742	2.16958	0.0350712	0.25245	YlYcf1, Similar to Saccharomyces cerevisiae Ycf1, Vacuolar glutathione S-conjugate transporter	Transporter	N	N
YALI0_C22748g	841	1010	805	2089	2240	1281	1.11636	2.168	1.14e-05	0.00102531	Similar to Brevibacterium linens 1 4-butanediol diacrylate esterase	Protease	N	N
YALI0_F28677g	1105	1336	1279	1897	5198	1406	1.11385	2.16423	0.0339704	0.248707	No similarity, 1131 a.a.		N	N
YALI0_C23661g	20	24	16	41	61	27	1.10917	2.15721	0.0364259	0.258346	YlPrc1, Similar to Saccharomyces cerevisiae Prc1, Vacuolar carboxypeptidase Y (proteinase C, CPY); broad-specificity C-terminal exopeptidase involved in non-specific protein degradation in the vacuole	Protease	Y	N
YALI0_A05951g	57	73	100	110	285	119	1.10901	2.15697	0.00528911	0.0860255	YlSng1, Similar to Saccharomyces cerevisiae Sng1, Protein involved in 6-azauracil transport; regulates phospholipid translocation and cell wall organization; localizes to cell periphery, plasma membrane, and vacuole	Transporter	N	N
YALI0_E26763g	23	16	19	37	57	31	1.10649	2.15322	0.0377994	0.261204	No similarity, 95 a.a.		N	N
YALI0_E17589g	34	56	35	64	170	46	1.10196	2.14646	0.0392748	0.265982	Similar to Saccharomyces cerevisiae Opt2, Oligopeptide transporter	Transporter	N	N
YALI0_B13508g	30	27	18	44	81	37	1.10152	2.1458	0.0209809	0.196067	Similar to Schizosaccharomyces pombe Probable histone H3 variant	Transcription factor	N	N
YALI0_D17622g	323	241	287	578	673	520	1.09789	2.14042	3.51e-05	0.00254792	YlJlp1, Similar to Saccharomyces cerevisiae Jlp1, Fe(II)-dependent sulfonate/alpha-ketoglutarate dioxygenase	Protease	N	N
YALI0_D07524g	407	424	395	671	1480	550	1.09729	2.13952	0.00147049	0.0391345	YlAge1, Similar to Candida albicans Age1, Putative GTPase activator; induced in low iron	Metabolism	N	N
YALI0_E20713g	1536	1602	1417	2733	4732	2311	1.09627	2.13801	1.7e-06	0.000222312	YlAgp3, Similar to Saccharomyces cerevisiae Agp3, Low-affinity amino acid permease	Transporter (Amino acids)	N	N
YALI0_F01991g	147	184	116	167	481	303	1.09461	2.13555	0.0069957	0.10334	Similar to Saccharomyces cerevisiae Tma23, Nucleolar protein implicated in ribosome biogenesis	Ribosome biogenesis	N	N
YALI0_A20834g	71	86	71	126	249	116	1.09334	2.13368	0.000791296	0.0278734	Weakly similar to Saccharomyces cerevisiae Hos3, Trichostatin A-insensitive homodimeric histone deacetylase (HDAC)	Cell cycle	N	N
YALI0_D10945g	34	60	53	113	134	62	1.09035	2.12926	0.00438949	0.0770814	No similarity, 260 a.a.		N	N
YALI0_F25575g	83	94	108	224	277	107	1.08687	2.12413	0.00303257	0.0596437	YlGst2, Similar to Candida albicans Gst2, Glutathione S transferase; induced by benomyl and in populations of cells exposed to fluconazole over multiple generations	Glutathione metabolism	N	N
YALI0_E04961g	26	38	52	107	79	51	1.08285	2.11822	0.0422203	0.277932	No similarity, 232 a.a.		N	N
YALI0_F08811g	320	339	298	443	1264	414	1.08262	2.11788	0.0206928	0.193876	No similarity, 1021 a.a.		N	N
YALI0_C04774g	364	362	324	876	1007	335	1.07565	2.10766	0.0182493	0.184864	Similar to Emericella nidulans Cdc11, septin cytoskeleton	Cytoskeleton	N	N
YALI0_C10450g	862	950	741	1333	2966	1195	1.07432	2.10573	0.000757006	0.0273377	Weakly similar to Saccharomyces cerevisiae YMR244W, Putative protein of unknown function		Y	N
YALI0_D18249g	594	729	581	935	2348	854	1.07372	2.10486	0.00625908	0.0964049	Some similarities with Neurospora crassa Dynactin (150 kDa dynein-associated polypeptide) ro-3		N	N
YALI0_E04532g	585	639	626	1130	2236	662	1.07052	2.10019	0.00912544	0.12367	No similarity, 397 a.a.		N	N
YALI0_F06094g	761	936	862	1688	2508	1175	1.07043	2.10006	5.27e-06	0.000543362	No similarity, 614 a.a.		N	N
YALI0_C05687g	4372	5167	4155	8518	15381	5348	1.06554	2.09296	0.00145256	0.0391345	No similarity, 222 a.a.		Y	N
YALI0_C02387g	77	68	46	79	259	82	1.06477	2.09184	0.0482975	0.29412	Yas1, Yarrowia lipolytica Yas1, basic helix-loop-helix transcription factor essential for cytochrome p450 induction in response to alkanes	Transcription factor	N	N
YALI0_E11319g	665	731	615	1626	1526	911	1.06041	2.08552	0.00126314	0.0358844	No similarity, 269 a.a.		N	N
YALI0_D19316g	453	532	504	690	2009	576	1.05917	2.08374	0.0394684	0.266658	No similarity, 553 a.a.		N	N
YALI0_B03344g	720	770	656	1730	1326	1142	1.0466	2.06566	0.00465351	0.0801759	YlDic1, Similar to Saccharomyces cerevisiae Dic1, Mitochondrial dicarboxylate carrier	Transporter	N	N
YALI0_E23287g	8946	10298	9119	10713	31615	16747	1.03558	2.04994	0.00617945	0.0956394	Similar to Kluyveromyces lactis High-affinity glucose transporter	Transporter (glucose)	N	N
YALI0_D17842g	198	247	196	370	685	275	1.03326	2.04665	0.000149876	0.00748443	Weakly similar to Saccharomyces cerevisiae Cld1, Mitochondrial cardiolipin-specific phospholipase	Lipid metabolism	N	N
YALI0_E05665g	1231	1566	1273	1878	4078	2354	1.03152	2.04417	1.47e-05	0.00128764	Some similarities with Saccharomyces cerevisiae Aqy3, Putative channel-like protein; similar to Fps1p; mediates passive diffusion of glycerol in the presence of ethanol	Transporter	Y	N
YALI0_E30305g	38	28	43	79	125	28	1.02556	2.03575	0.0496725	0.294782	Probable endonuclease LCL3, Similar to Saccharomyces cerevisiae Lcl3, Putative protein of unknown function	Protease	N	N
YALI0_F31581g	775	784	773	1126	2260	1328	1.01499	2.02088	1.64e-05	0.00138652	No similarity, 227 a.a.		N	N
YALI0_C04048g	15	18	28	41	65	21	1.01462	2.02037	0.0455485	0.28747	No similarity, 430 a.a.		Y	N
YALI0_E08888g	779	997	911	1289	2971	1283	1.01445	2.02013	0.000900016	0.0294195	Some similarities with Saccharomyces cerevisiae Opy2, Integral membrane protein that acts as a membrane anchor for Ste50p	Membrane protein	N	N
YALI0_B23034g	98	130	119	158	401	162	1.01431	2.01994	0.00498308	0.0834739	Weakly similar to Schizosaccharomyces pombe Ssl3, MAU2 chromatid cohesion factor homolog		Y	N
YALI0_A20273g	182	186	132	275	538	213	1.01325	2.01846	0.000587884	0.0223676	YlFet3, Similar to Saccharomyces cerevisiae Fet3, Ferro-O2-oxidoreductase; multicopper oxidase that oxidizes ferrous (Fe2+) to ferric iron (Fe3+) for subsequent cellular uptake by transmembrane permease Ftr1p	Transporter (iron)	N	N
YALI0_C23034g	464	576	411	572	1681	739	1.00956	2.01329	0.0111153	0.141028	YlHst3, Similar to Candida albicans Hst3, Histone H3K56 deacetylase; reduced copy number increases opaque cell formation	Cell cycle	N	N
YALI0_A09405g	67	71	71	84	260	95	1.00661	2.00918	0.0264644	0.219404	No similarity, 432 a.a.		N	N
YALI0_F27203g	836	1064	911	1758	2218	1500	1.00153	2.00213	3.65e-05	0.00261623	No similarity, 623 a.a.		N	N

## Sheet: Downregulated- 114 genes
Downregulated genes in rep1Δ vs WT
Gene name	WT/4NAG-1	WT/4NAG-2	WT/4NAG-3	rep1Δ/4NAG-1	rep1Δ/4NAG-2	rep1Δ/4NAG-3	log2FoldChange	foldChange	P-value	Padj	Protein / homologs in S. cerevisiae and other species	Cellular function	Signal Peptide	GPI
YALI0_F09944g	7	6	12	0	0	0	#NAME?	#DIV/0!	0.00507132	0.0844164	No similarity, 179 a.a.		Y	N
YALI0_F13959g	8	4	3	0	0	0	#NAME?	#DIV/0!	0.0484215	0.29412	Similar to Saccharomyces cerevisiae Opt2, Oligopeptide transporter	Transporter (Oligopeptide )	N	N
YALI0_A16445g	6	25	7	0	1	1	-4.1793	18.1173	0.0123918	0.149988	Similar to Aspergillus oryzae amine oxidase	Protease	N	N
YALI0_B13090g	400	343	381	29	15	62	-3.2232	9.33857	3.23e-24	6.88e-21	Weakly similar to Saccharomyces cerevisiae Fre3, ferric reductase	Metabolism	Y	N
YALI0_D22550g	5	19	15	4	0	0	-3.08919	8.51021	0.00962759	0.129285	Similar to Yarrowia lipolytica YALI0E09559g		N	N
YALI0_F02211g	1383	1860	1624	138	115	309	-2.95159	7.73599	9.08e-31	5.81e-27	Weakly similar to Saccharomyces cerevisiae 2,4-dienoyl-CoA reductase (NADPH), oxidoreductase activity, acting on the CH-OH group of donors, NAD or NADP as acceptor	Protease	N	N
YALI0_F01386g	10	21	14	4	0	1	-2.94952	7.7249	0.00620571	0.0958137	Weakly similar to Saccharomyces cerevisiae Fre1, Ferric reductase and cupric reductase	Transporter (iron)	Y	N
YALI0_D09064g	14	31	9	6	3	0	-2.51333	5.70938	0.0104566	0.136243	Weakly similar to Yarrowia lipolytica Triacylglycerol lipase precursor	Lipid metabolism	N	N
YALI0_C16621g	54	68	96	8	16	17	-2.36097	5.13714	8.38e-06	0.00077647	YlSod2, Similar to Saccharomyces cerevisiae Sod2, Mitochondrial manganese superoxide dismutase; protects cells against oxygen toxicity and oxidative stress	Stress response	N	N
YALI0_B20174g	20	12	16	2	0	6	-2.33228	5.036	0.012509	0.150579	Weakly similar to Saccharomyces cerevisiae Yps3, Aspartic protease; member of the yapsin family of proteases involved in cell wall growth and maintenance	Putative cell wall protein	Y	N
YALI0_C12100g	269	254	210	42	60	48	-2.24334	4.73491	1.9e-11	1.22e-08	No similarity, amino acid transmembrane transport	Transporter	N	Y
YALI0_C14696g	59	70	91	21	4	17	-2.20935	4.62468	2.23e-06	0.000269259	No similarity, 217 a.a.		N	N
YALI0_D24145g	34	26	24	12	0	4	-2.18541	4.54856	0.00186266	0.0450989	Weakly similar to Saccharomyces cerevisiae Fex2, Protein involved in fluoride export	Transporter	N	N
YALI0_D15400g	1619	1520	1938	211	329	517	-2.16812	4.49436	1.51e-11	1.07e-08	YlBio2, Similar to Saccharomyces cerevisiae Bio2, Biotin synthase; catalyzes the conversion of dethiobiotin to biotin, which is the last step of the biotin biosynthesis pathway	Metabolism	N	N
YALI0_E12507g	775	902	794	413	44	48	-2.13306	4.38647	1.73e-07	3.46e-05	Similar to Neurospora crassa B9B11.100 related to pirin		N	N
YALI0_D10131g	43796	56219	43052	4450	8544	17174	-2.11131	4.32085	4.73e-14	4.32e-11	YlPdc1, Similar to Saccharomyces cerevisiae Pdc1, Major of three pyruvate decarboxylase isozymes; key enzyme in alcoholic fermentation	Metabolism	N	N
YALI0_A08217g	43	63	41	24	3	4	-2.07741	4.22047	0.0001411	0.00727349	Similar to Yarrowia lipolytica Acid phosphatase precursor (EC 3.1.3.2)	Protease	N	N
YALI0_F11605g	2611	2980	2874	514	480	852	-2.07303	4.20769	2.25e-18	3.6e-15	Weakly similar to Yarrowia lipolytica YALI0A15400g, N-acetyltransferase activity	Protease	N	N
YALI0_E24167g	2469	4370	2412	322	753	982	-2.07034	4.19985	3.77e-06	0.000430763	YlSsu1, Similar to Saccharomyces cerevisiae Ssu1, Plasma membrane sulfite pump involved in sulfite metabolism; required for efficient sulfite efflux	Transporter	N	N
YALI0_C17017g	24	15	27	6	7	3	-2.05527	4.1562	0.0144198	0.163715	YlKar4, Similar to Saccharomyces cerevisiae Kar4, Transcription factor required for response to pheromones; also required during meiosis	Transcription factor	N	N
YALI0_E06589g	3869	4684	5083	1027	791	1228	-2.0481	4.13561	1.04e-15	1.32e-12	Similar to Yarrowia lipolytica YALI0F17182g		N	N
YALI0_D10967g	269	497	366	33	80	140	-2.03893	4.1094	2.36e-06	0.000279877	Similar to Yarrowia lipolytica Acid extracellular protease precursor (EC 3.4.23.-), fungal-type cell wall organization	Cell wall organization	Y	N
YALI0_F29975g	1542	1927	1604	70	353	716	-2.02779	4.07779	4.04e-09	1.29e-06	YlOar1, Similar to Candida albicans Oar1, Ortholog(s) have 3-oxoacyl-[acyl-carrier-protein] reductase (NADPH) activity, role in aerobic respiration, fatty acid metabolic process and mitochondrion localization	Metabolism	N	N
YALI0_E28259g	15038	21532	16411	1522	6854	4747	-2.01342	4.03738	3.68e-14	3.93e-11	Some similarities with Yarrowia lipolytica YALI0D24816g		N	N
YALI0_C16907g	25	7	17	8	5	0	-1.9323	3.81664	0.045296	0.28747	YlDal5, Similar to Saccharomyces cerevisiae Dal5, Allantoate permease	Transporter	N	N
YALI0_E34265g	6536	8542	5952	247	1372	3404	-1.91151	3.76202	4.91e-06	0.000523522	Similar to Saccharomyces cerevisiae Ctt1, Cytosolic catalase T; has a role in protection from oxidative damage by hydrogen peroxide	Metabolism	N	N
YALI0_F25773g	16	24	22	0	4	11	-1.88978	3.7058	0.0172702	0.17979	Similar to Kluyveromyces lactis KLLA0B14839g	Putative cell wall protein	Y	Y
YALI0_D23837g	77	57	72	11	12	29	-1.84803	3.60007	6.63e-05	0.00411559	No similarity, 207 a.a.		Y	N
YALI0_F20152g	11	23	19	5	2	6	-1.84797	3.59994	0.0290303	0.22956	Some similarities with Saccharomyces cerevisiae Asg1, Zinc cluster protein proposed to be a transcriptional regulator; regulator involved in the stress response; regulates utilization of fatty acids and accumulation of lipids	Transcription factor	N	Y
YALI0_A19910g	3880	4656	4694	2271	524	568	-1.84256	3.58645	9.61e-07	0.000139556	Similar to Saccharomyces cerevisiae YJR096W, Xylose and arabinose reductase; member of the aldo-keto reductase (AKR) family	Metabolism	N	N
YALI0_E08387g	15	19	25	9	2	4	-1.82837	3.55136	0.0234723	0.205246	Highly similar to Yarrowia lipolytica Metallothionein-I MTLI	Metabolism	N	N
YALI0_C15466g	557	611	607	131	255	127	-1.80365	3.49102	1.49e-10	6.78e-08	No similarity, 412 a.a.		N	N
YALI0_F13937g	286	310	217	32	64	124	-1.75528	3.37591	3.27e-07	5.77e-05	YlFdh1, Similar to Saccharomyces cerevisiae Fdh1, formate dehydrogenase (NAD+)	Metabolism	N	N
YALI0_D18381g	38	40	43	18	11	6	-1.72917	3.31538	0.00346559	0.0649928	Highly similar to Candida albicans Bgl22, Putative glucanase; induced during cell wall regeneration	Protease	Y	N
YALI0_E17545g	635	606	662	156	161	226	-1.71157	3.27516	6.22e-11	3.06e-08	Weakly similar to Saccharomyces cerevisiae Hem1, 5-aminolevulinate synthase; catalyzes the first step in the heme biosynthetic pathway	Metabolism	N	N
YALI0_F01606g	517	677	495	69	212	232	-1.65613	3.15171	2.36e-09	7.94e-07	Similar to Schizosaccharomyces pombe Dihydroxyacetone kinase 1 DAK1 (DHA kinase 1), Catalyzes both the phosphorylation of dihydroxyacetone and of glyceraldehyde	Metabolism	N	N
YALI0_A02607g	629	570	512	152	158	210	-1.62096	3.07579	7.8e-10	3.12e-07	Similar to Pseudomonas species N-carbamyl- L-cysteine amidohydrolase	Amino acid metabolism	N	N
YALI0_B21824g	54	53	36	5	10	27	-1.60534	3.04267	0.00180449	0.0440265	YlDit2, Similar to Saccharomyces cerevisiae Dit2, putative cytochrome P450, N-formyltyrosine oxidase	Metabolism	N	N
YALI0_C18029g	570	576	492	178	245	114	-1.60383	3.03949	9.24e-09	2.69e-06	Weakly similar to Brachydanio rerio Putative b-carotene-9 10-dioxygenase	Carotene metabolism	N	N
YALI0_F16621g	43	20	45	7	14	14	-1.59733	3.02584	0.00997215	0.132409	No similarity, 198 a.a.		N	N
YALI0_F20174g	106	158	161	68	30	33	-1.58511	3.00031	1.51e-05	0.00130585	YlSte6, Similar to Saccharomyces cerevisiae Ste6, ATP-binding cassette a-factor transporter	Transporter	N	N
YALI0_F01584g	483	479	456	85	152	216	-1.55466	2.93764	8.74e-09	2.66e-06	Similar to Streptomyces coelicolor Putative triosephosphate isomerase	Metabolism	N	N
YALI0_E09427g	55	72	44	21	21	15	-1.52088	2.86966	0.00227423	0.0508282	Similar to Saccharomyces cerevisiae Trx1, Cytoplasmic thioredoxin isoenzyme		N	N
YALI0_A12683g	116	115	86	46	23	33	-1.50851	2.84516	7.29e-05	0.00439672	Some similarities with Schizosaccharomyces pombe Rnh1, Endonuclease that specifically degrades the RNA of RNA-DNA hybrids	RNA processing	N	N
YALI0_A21373g	839	1010	834	218	264	393	-1.50764	2.84344	9.51e-10	3.58e-07	Similar to Yarrowia lipolytica Cell wall protein precursor YlCwp1	Cell wall protein	Y	Y
YALI0_D17556g	41	45	28	11	13	14	-1.49843	2.82536	0.0100932	0.132903	YlSrt1, Similar to Saccharomyces cerevisiae Srt1, Forms the dehydrodolichyl diphosphate synthase (DDS) complex with NUS1; involved in synthesis of long-chain dolichols (19-22 isoprene units	Lipid metabolism	N	N
YALI0_D16962g	28	27	24	8	10	9	-1.48956	2.80802	0.0328909	0.245321	No similarity, 306 a.a.		N	N
YALI0_D00495g	34	46	25	12	5	16	-1.47984	2.78917	0.00930111	0.125428	YlUga4, Similar to Saccharomyces cerevisiae Uga4, GABA (gamma-aminobutyrate) permease	Permease	N	N
YALI0_B04202g	955	1094	792	265	169	472	-1.47848	2.78656	9.14e-07	0.000135794	YlDur3, Similar to Saccharomyces cerevisiae Dur3, Plasma membrane transporter for both urea and polyamines; expression is highly sensitive to nitrogen catabolite repression and induced by allophanate, the last intermediate of the allantoin degradative pathway	Transporter	N	N
YALI0_A00198g	25	31	17	5	10	10	-1.47727	2.78421	0.040848	0.27198	Similar to Yarrowia lipolytica YALI0C21912g Unknown function		N	N
YALI0_F24255g	2144	2572	2232	513	506	1235	-1.47096	2.77207	1.78e-06	0.000227559	Putative cell wall protein with a signal peptide and GPI modification site	Putative cell wall protein	Y	Y
YALI0_E00308g	141	70	121	55	27	31	-1.46377	2.75828	0.004163	0.0741223	Similar to Candida albicans hypothetical protein CAALFM_C302870CA, protein of unknown function		N	N
YALI0_F24937g	137	177	178	56	58	58	-1.44197	2.71691	2.14e-05	0.00167207	Similar to Saccharomyces cerevisiae YGL157w, unknown function		N	N
YALI0_B21846g	121	114	79	52	48	16	-1.41715	2.67058	0.000439585	0.0181579	Similar to Candida albicans hypothetical protein CAALFM_C206350CA, ortholog(s) have 4-hydroxyphenylpyruvate dioxygenase activity and role in aromatic amino acid family biosynthetic process	Amino acids metabolism	N	N
YALI0_C11968g	3816	5702	4539	846	2320	1984	-1.41239	2.66177	2.95e-07	5.38e-05	Weakly similar to Kluyveromyces lactis IPF 3479.1 KLLA0E05632g with unknown function		N	N
YALI0_E18238g	14012	16366	15101	3352	6245	6985	-1.3871	2.61552	1.11e-09	3.95e-07	YlUga1, Similar to Saccharomyces cerevisiae Uga1, 4-aminobutyrate aminotransferase (GABA transaminase)	Amino acids metabolism	N	N
YALI0_F00682g	51122	68170	62024	32356	19563	14577	-1.36507	2.57588	3.97e-07	6.68e-05	Similar to Saccharomyces cerevisiae Hsp31, Methylglyoxalase that converts methylglyoxal to D-lactate; involved in oxidative stress resistance, diauxic shift, and stationary phase survival	Stress response	N	N
YALI0_E09625g	19	35	31	8	10	13	-1.35748	2.56237	0.0358978	0.256366	No similarity, 222 a.a.		N	N
YALI0_F23749g	3877	4094	4103	1059	1741	1799	-1.33181	2.51718	9.93e-09	2.76e-06	Acyl-CoA dehydrogenase, highly similar to Neurospora crassa NCU02291.1 hypothetical protein probable Glutaryl-CoA dehydrogenase	Metabolism	N	N
YALI0_A15466g	289	346	292	117	109	124	-1.31302	2.48461	3.91e-06	0.000438827	Y. lipolytica, YALI0A15444g, L. innocua, Hypothetical protein lin2246		N	N
YALI0_D22957g	350	311	346	124	90	160	-1.3063	2.47306	1.83e-06	0.000229409	Similar to S. cerevisiae Yps3, aspartic protease; member of the yapsin family of proteases involved in cell wall growth and maintenance	Cell wall protein	Y	N
YALI0_C20295g	202	283	247	59	84	132	-1.30148	2.46481	1.7e-05	0.00139649	Some similarities with Saccharomyces cerevisiae Ctr1, High-affinity copper transporter of plasma membrane	Transporter	N	N
YALI0_D24860g	1491	1746	1695	383	278	1109	-1.29071	2.44649	0.00176339	0.0435196	YlRep1, Similar to C. albicans Rep1, Putative transcription factor involved in transcription of N-acetylglucosamine-inducible genes; involved in negative regulation of MDR1 transcription; mutants show increased resistance to azole drugs	Transcription factor	N	N
YALI0_A13013g	1842	2093	1985	480	511	1210	-1.28027	2.42884	0.000149612	0.00748443	Weakly similar to Saccharomyces cerevisiae Yps3, Aspartic protease; member of the yapsin family of proteases involved in cell wall growth and maintenance	Putative cell wall protein	N	N
YALI0_A17020g	13703	17208	14527	4375	5839	7426	-1.2729	2.41646	1.06e-08	2.83e-06	N-terminal domain of Kruppel-like factor (KLF) 1, KLF2, KLF4, and similar proteins; cl41729		N	N
YALI0_B06666g	14	30	35	7	8	15	-1.27278	2.41628	0.0493802	0.294438	No similarity, 400 a.a.		N	N
YALI0_A21461g	926	1028	887	270	313	511	-1.26081	2.3963	2.34e-07	4.53e-05	Similar to Saccharomyces cerevisiae YKR018C, Protein of unknown function		N	N
YALI0_C08074g	419	378	260	81	97	222	-1.25343	2.38408	0.00291744	0.0579139	Similar to Saccharomyces cerevisiae formate dehydrogenase (NAD+)	Metabolism	N	N
YALI0_C00649g	5621	6883	5916	2550	2461	2330	-1.25063	2.37946	3.53e-08	8.68e-06	D. hansenii, DEHA0D03388g; DEHA0D03410g		N	N
YALI0_E07381g	115	177	89	27	51	72	-1.23367	2.35164	0.00428066	0.0755856	Similar to Schizosaccharomyces pombe Putative acetylornithine deacetylase	Amino acid metabolism	N	N
YALI0_F15983g	65	78	77	26	39	27	-1.22904	2.3441	0.0058081	0.0923517	Similar to Saccharomyces cerevisiae formate dehydrogenase (NAD+)	Metabolism	N	N
YALI0_F24409g	11361	12178	10453	3423	3655	6306	-1.22271	2.33385	1.27e-06	0.000172916	Weakly similar to Saccharomyces cerevisiae Rcf2, Cytochrome c oxidase subunit; has a role in assembly of respiratory supercomplexes	Transporter (electron)	N	N
YALI0_B21142g	1016	1228	1031	241	357	686	-1.2216	2.33205	0.000277931	0.0124233	YlTpo3, Highly similar to Saccharomyces cerevisiae Tpo3, Polyamine transporter of the major facilitator superfamily	Transporter	N	N
YALI0_F13013g	2893	2854	2632	1543	889	925	-1.22052	2.3303	7.31e-08	1.73e-05	YlSlp3, Highly similar to Candida albicans Slp3, Plasma membrane protein implicated in stress response; similar to stomatin mechanoreception proteins; overexpression induces apoptotic-like cell death; absent from hyphal cells; induced by Rgt1	Stress response	N	N
YALI0_C01826g	55	44	51	30	20	12	-1.21925	2.32825	0.0160779	0.172723	No similarity, 333 a.a.		N	N
YALI0_E11715g	26	24	50	13	15	14	-1.2093	2.31225	0.0463744	0.28976	Weakly similar to Saccharomyces cerevisiae Bar1, Aspartyl protease secreted to periplasmic space of mating type a cell	Cell wall organization	Y	N
YALI0_C17567g	12128	11369	8949	3678	3085	6017	-1.20776	2.3098	4.33e-05	0.00293505	Similar to Saccharomyces cerevisiae Ddr48, DNA damage-responsive protein 48	Stress response	N	N
YALI0_E05731g	23	30	32	19	4	10	-1.20173	2.30015	0.0454986	0.28747	Weakly similar to Debaryomyces hansenii DEHA0C16368g putative oxydo-reductase		N	N
YALI0_E34749g	10492	12018	10596	4511	5278	4299	-1.17689	2.2609	2.47e-07	4.65e-05	YlCtt1, similar to Saccharomyces cerevisiae Ctt1, cytosolic catalase T, has a role in protection from oxidative damage by hydrogen peroxide	Stress response	N	N
YALI0_C11209g	196	156	179	74	49	93	-1.17031	2.25059	0.000154228	0.00764208	No similarity, 113 a.a.		N	N
YALI0_F22187g	19427	23917	20767	8700	7416	10381	-1.16436	2.24133	8.5e-08	1.94e-05	Some similarities with Neurospora crassa NCU09057.1 hypothetical protein		N	N
YALI0_D22352g	31319	44808	34557	14290	14680	17330	-1.16095	2.23604	1.2e-07	2.64e-05	Similar to Saccharomyces cerevisiae Ssa3, Heat shock protein that is highly induced upon stress; plays a role in SRP-dependent cotranslational protein-membrane targeting and translocation	Stress response	N	N
YALI0_B21406g	366	477	399	182	122	205	-1.15595	2.22831	7.31e-06	0.000697683	Weakly simlar to Saccharomyces cerevisiae Chain B, Cell division control protein 4	Cell cycle	N	N
YALI0_F04290g	2233	2478	1948	865	811	1104	-1.15293	2.22366	3.34e-07	5.77e-05	Similar to Rhizobium loti D-aminopeptidase	Protein degradation	N	N
YALI0_E33803g	54	47	35	31	14	12	-1.15137	2.22125	0.0225971	0.203179	YlSlt2, Similar to Saccharomyces cerevisiae Slt2, Serine/threonine MAP kinase	Kinase	N	N
YALI0_F01628g	295	294	255	48	168	157	-1.14357	2.20927	0.000132071	0.0068634	Similar to Debaryomyces hansenii DEHA-IPF7297.1, carbohydrate metabolic process	Metabolism	N	N
YALI0_F04169g	9291	12568	9202	2259	4730	6233	-1.14116	2.20559	0.000317258	0.0138898	YlGph1, Similar to Saccharomyces cerevisiae Gph1, Glycogen phosphorylase required for the mobilization of glycogen	Metabolism	N	N
YALI0_C00231g	76	138	103	39	51	47	-1.13948	2.20302	0.00243641	0.0528653	Similar to uniprot|Q99156 Yarrowia lipolytica Lipase 1 precursor	Lipid Metabolism	N	N
YALI0_E09064g	115	164	124	38	57	77	-1.12878	2.18673	0.000902745	0.0294195	No similarity, 326 a.a.		N	N
YALI0_F01408g	791	1214	960	182	531	594	-1.11574	2.16707	0.00177095	0.0435381	Some similarities with Ralstonia solanacearum Probable transmembrane protein	Membrane protein	N	N
YALI0_E24189g	81	117	81	49	28	41	-1.10993	2.15836	0.00287803	0.0576688	No similarity, 400 a.a.		N	N
YALI0_F04466g	5264	5476	4777	1472	1267	3679	-1.1075	2.15471	0.00336572	0.064073	YlGig1, Some similarities with Candida albicans Gig1, Protein induced by N-acetylglucosamine (GlcNAc); localized in cytoplasm; mutation causes increased resistance to nikkomycin Z	Metabolism	N	N
YALI0_F24277g	974	1158	1066	238	514	661	-1.09804	2.14064	0.000273017	0.0122896	No similarity, copper ion transmembrane transporter activity	Transporter	N	N
YALI0_E34441g	2646	3571	2965	986	1068	1901	-1.08746	2.125	0.000255028	0.0116439	No similarity, 155 a.a.		N	N
YALI0_F11627g	348	449	379	93	148	269	-1.08171	2.11655	0.00245922	0.0531059	YlCdg1, Similar to Candida albicans Cdg1, Putative cysteine dioxygenases	Amino acids metabolism	N	N
YALI0_E18634g	10412	12974	10059	2870	4237	7415	-1.08077	2.11517	0.00110176	0.0327556	Similar to Saccharomyces cerevisiae Mae1, Mitochondrial malic enzyme	Metabolism	N	N
YALI0_D14608g	7148	7961	7237	2774	2879	4162	-1.08076	2.11515	7.45e-07	0.000113426	Weakly similar to Dictyostelium discoideum Non-transporter ABC protein AbcF4	Transporter	N	N
YALI0_D01980g	7679	8370	7417	4844	2296	3099	-1.07418	2.10552	1.7e-05	0.00139649	YlNre1, Similar to Saccharomyces cerevisiae Nre1, Putative cytoplasmic short-chain dehydrogenase/reductase	Metabolism	N	N
YALI0_A19888g	18109	21177	18175	9586	6641	9032	-1.07227	2.10274	6.29e-07	0.000100573	Similar to Candida albicans hypothetical protein W5Q_02720, cyclases involved in the biosynthesis of lantibiotics	Metabolism	N	N
YALI0_F24453g	128	188	134	86	68	50	-1.06601	2.09364	0.00137599	0.0375868	Weakly similar to Saccharomyces cerevisiae Rrt12, Probable subtilisin-family protease; role in formation of the dityrosine layer of spore walls	Protease	N	Y
YALI0_D10234g	454	520	403	116	244	269	-1.06191	2.0877	5.81e-05	0.00371489	YlEfm6, Similar to Saccharomyces cerevisiae Efm6, Putative S-adenosylmethionine-dependent lysine methyltransferase; responsible for modifying Lys-390 in translational elongation factor EF-1 alpha (eEF1A)	Protease	N	N
YALI0_D07062g	1984	2084	2046	1809	564	349	-1.06189	2.08766	0.0334607	0.246975	YlAri1, Similar to Saccharomyces cerevisiae Ari1, NADPH-dependent aldehyde reductase; utilizes aromatic and alophatic aldehyde substrates; member of the short-chain dehydrogenase/reductase superfamily	Lipid metabolism	N	N
YALI0_D12474g	2777	2881	2445	846	1411	1466	-1.05706	2.08068	4.61e-06	0.00049907	Weakly similar to Saccharomyces cerevisiae Mrx19, Protein that may form an active mitochondrial KHE system	Transporter	N	N
YALI0_B06413g	3301	4490	3956	2076	1508	1689	-1.05617	2.07941	1.87e-06	0.000230311	YlOye2, Similar to Saccharomyces cerevisiae Oye2, Conserved NADPH oxidoreductase containing flavin mononucleotide (FMN); responsible for geraniol reduction into citronellol during fermentation; homologous to Oye3p with different ligand binding and catalytic properties; may be involved in sterol metabolism, oxidative stress response, and programmed cell death; protein abundance increases in respon…	Metabolism	N	N
YALI0_D27214g	126	180	116	70	59	61	-1.05373	2.07589	0.00153248	0.0402126	Similar to Yarrowia lipolytica Cell wall protein	Cell wall protein	Y	Y
YALI0_A15147g	165	218	193	96	99	74	-1.04227	2.05947	0.000974766	0.0303623	Similar to Yarrowia lipolytica Alcohol dehydrogenase 3	Protease	N	N
YALI0_D22110g	2245	2633	2137	858	1226	1177	-1.04053	2.05698	7.09e-06	0.000686518	YlAmd2, Similar to Saccharomyces cerevisiae Amd2, putative amidase	Metabolism	N	N
YALI0_F13035g	111	123	162	41	93	60	-1.03349	2.04696	0.00513437	0.0847109	Weakly similar to Saccharomyces cerevisiae Pth4, Protein similar to the human peptidyl-tRNA hydrolase gene ICT1	RNA processing	N	N
YALI0_D20878g	8320	11218	9889	3556	5371	4905	-1.03184	2.04464	5.22e-06	0.000543362	YlErg3, Similar to Saccharomyces cerevisiae Erg3, C-5 sterol desaturase; glycoprotein that catalyzes the introduction of a C-5(6) double bond into episterol, a precursor in ergosterol biosynthesis	Lipid metabolism	N	N
YALI0_E31493g	4710	5077	3990	1157	2080	3075	-1.02487	2.03478	0.00135426	0.0373067	Weakly similar to uniprot|Q9C280 Neurospora crassa Conserved hypothetical protein, glutathione metabolic process	Metabolism	N	N
YALI0_F25487g	1071	1274	937	329	672	566	-1.02367	2.03308	3.13e-05	0.00230979	Weakly similar to Mycobacterium tuberculosis hypothetical protein and Pseudomonas aeruginosa hypothetical protein and Mus musculus hypothetical protein		N	N
YALI0_E20735g	3953	4030	3527	1309	2201	1980	-1.01828	2.0255	1.06e-05	0.000968497	Similar to Candida albicans Ifg1, Putative D-amino acid oxidase;	Amino acid metabolism	N	N
YALI0_E21549g	411	447	586	198	251	240	-1.01289	2.01795	0.000476639	0.0194056	Weakly similar to Saccharomyces cerevisiae adenosylmethionine-8-amino-7-oxononanoate transaminase	Protease	N	N
YALI0_B21164g	1722	1807	1882	715	674	1099	-1.00678	2.00942	8.65e-05	0.00502747	No similarity, 165 a.a.		N	N

## Sheet: Up-Cell wall protein genes
Upregulated Cell wall protein genes in rep1Δ vs WT
Gene name	WT/4NAG-1	WT/4NAG-2	WT/4NAG-3	rep1Δ/4NAG-1	rep1Δ/4NAG-2	rep1Δ/4NAG-3	log2FoldChange	foldChange	P-value	Padj	Protein / homologs in S. cerevisiae and other species	Cellular function	Signal Peptide	GPI
YALI0_F07535g	60	49	66	3749	4894	571	5.65378	50.3452	2.88e-05	0.00219489	Weakly similar to Saccharomyces cerevisiae Tir3, Cell wall mannoprotein	Cell wall protein	Y	Y
YALI0_E18722g	168	211	141	7113	13872	2382	5.4213	42.8524	1.31e-06	0.000174603	Weakly similar to Saccharomyces cerevisiae Flo11, GPI-anchored cell surface glycoprotein (flocculin)	Putative cell wall protein	Y	Y
YALI0_C23452g	201	192	191	2981	7130	678	4.08618	16.9849	0.0021534	0.0490925	Similar to Saccharomyces cerevisiae Flo11, GPI-anchored cell surface glycoprotein (flocculin)	Cell wall protein	Y	Y
YALI0_A00176g	35	68	50	857	1376	197	3.93388	15.2833	0.000247149	0.0113653	Weakly similar to Saccharomyces cerevisiae Flo11, GPI-anchored cell surface glycoprotein (flocculin)	Putative cell wall protein	Y	Y
YALI0_F21857g	5	20	31	225	557	71	3.80683	13.9949	0.00160208	0.0414595	YlDcw4. Similar to S. cerevisiae Dcw1, putative mannosidase; GPI-anchored membrane protein required for cell wall biosynthesis in bud formation	Cell wall biogenesis	N	Y
YALI0_E31108g	96	110	103	854	2763	269	3.50928	11.3867	0.0118745	0.146528	Similar to Y. lipolytica Cell wall protein Cwp1	Cell wall protein	Y	Y
YALI0_E20823g	138	132	109	344	1466	374	2.4201	5.3521	0.00983399	0.130956	Weakly similar to Saccharomyces cerevisiae Yps3, Aspartic protease; member of the yapsin family of proteases involved in cell wall growth and maintenance	Cell wall biogenesis	N	N
YALI0_F00990g	132	180	227	615	1392	339	2.04233	4.11911	0.00170632	0.0434521	Weakly similar to Saccharomyces cerevisiae Flo11, GPI-anchored cell surface glycoprotein (flocculin)	Cell wall protein	Y	Y
YALI0_A20438g	8	6	6	22	47	11	1.92426	3.79541	0.00722864	0.105492	Similar to Saccharomyces cerevisiae Dcw1, putative mannan endo-1,6-alpha-mannosidase, GPI-anchored membrane protein required for cell wall biosynthesis in bud	Cell wall organization and biogenesis	Y	Y
YALI0_C14630g	795	969	756	2531	5504	1520	1.86679	3.6472	0.00079054	0.0278734	Putative cell wall protein with a signal peptide and GPI modification site, 229 a.a.	Putative cell wall protein	Y	Y
YALI0_C15004g	303	281	272	1313	1161	348	1.7318	3.32143	0.020365	0.193127	Highly similar to the N-terminal region of YALI0C11165g and YALI0B18194g, both of which are similar to Candida albicans Hyr1, a GPI-anchored hyphal cell wall protein.	Putative cell wall protein	Y	N
YALI0_F22847g	380	363	341	957	1672	329	1.38378	2.60951	0.0221187	0.201687	Putative cell wall protein, 193 a.a. with a signal peptide and a GPI modification site	Putative cell wall protein	Y	Y
YALI0_D00154g	2222	2059	1856	4949	9647	1965	1.36081	2.56829	0.0221902	0.201763	Similar to Saccharomyces cerevisiae GPI-anchored cell wall protein Cwp1	Putative cell wall protein	Y	Y
YALI0_E01210g	6636	6327	4980	19330	22362	4482	1.34128	2.53375	0.0486849	0.29412	Weakly similar to Saccharomyces cerevisiae Tir3 Cell wall mannoprotein	Cell wall protein	Y	Y
YALI0_F21428g	7841	7949	7335	18463	32746	6540	1.25627	2.38877	0.0298228	0.232756	YlPga6, Similar to Candida albicans Pga6, GPI-anchored cell wall adhesin-like protein	Cell wall adhesin protein	Y	Y

## Sheet: Up-Transcription factor genes
Upregulated Transcription factor genes in rep1Δ vs WT
Gene name	WT/4NAG-1	WT/4NAG-2	WT/4NAG-3	rep1Δ/4NAG-1	rep1Δ/4NAG-2	rep1Δ/4NAG-3	log2FoldChange	foldChange	P-value	Padj	Protein / homologs in S. cerevisiae and other species	Cellular function	Signal Peptide	GPI
YALI0_F19822g	17	32	31	705	941	139	4.43433	21.6205	0.000106	0.00584098	YlWor4. C2H2 zinc finger transcription factor. Weakly similar to Candida albicans Wor4, involved in transcriptional regulation of white-opaque switching	Transcription factor	N	N
YALI0_F21923g	7	13	9	137	269	32	3.83742	14.2948	0.00106369	0.0319208	C2H2 zinc finger transcription factor. Some similarities with Emericella nidulans Regulatory protein	Transcription factor	N	N
YALI0_E29271g	15	40	11	166	411	68	3.23063	9.38678	0.00176036	0.0435196	YlMot3. Some similarities with Saccharomyces cerevisiae Mot3, Transcriptional repressor, activator; role in cellular adjustment to osmotic stress including modulation of mating efficiency	Putative transcription factor	N	N
YALI0_D14872g	29	23	28	157	325	71	2.70792	6.53381	0.000366163	0.015826	Transcription factor with Zn(2)-C6 fungal-type DNA-binding domain	Transcription factor	N	N
YALI0_B21582g	1005	1239	1010	2943	10206	2192	2.1326	4.38508	0.0145784	0.164348	Mhy1, Yarrowia lipolytica C2H2-type zinc finger protein, required for dimorphic transition	Transcription factor	N	N
YALI0_E14971g	23	18	13	37	106	85	2.10069	4.28914	0.000528125	0.0209675	Some similarities with Saccharomyces cerevisiae Rme1, Zinc finger protein involved in control of meiosis	Transcription factor	N	N
YALI0_B13354g	73	89	85	260	621	128	1.9446	3.84932	0.00710469	0.104639	YlCbf1. Weakly similar to Saccharomyces cerevisiae Cbf1, Basic helix-loop-helix (bHLH) protein	Transcription factor	N	N
YALI0_E03410g	110	130	125	440	647	244	1.85194	3.60986	6.51e-07	0.000101524	YlErt1. Similar to Saccharomyces cerevisiae Ert1, Transcriptional regulator; involved in regulation of gluconeogenesis and fermentable carbon utilization	Transcription factor	N	N
YALI0_E06105g	212	178	253	595	1265	347	1.70555	3.26154	0.00151779	0.0400897	Aaf2	Transcription factor	N	N
YALI0_F16511g	447	553	436	2011	1585	590	1.58009	2.98989	0.0296869	0.231979	Weakly similar to Saccharomyces cerevisiae Xbp1, Transcriptional repressor; binds promoter sequences of cyclin genes, CYS3, and SMF2	Transcription factor	N	N
YALI0_C12364g	151	206	176	260	826	322	1.34839	2.54627	0.00665844	0.100379	YlNrg1, Similar to Candida albicans Nrg1, Transcription factor/repressor; regulates chlamydospore formation/hyphal gene induction/virulence and rescue/stress response genes; effects both Tup1 dependent and independent regulation	Transcription factor	N	N
YALI0_A18469g	477	548	563	1668	1235	868	1.31145	2.48191	0.00630131	0.096822	YlHoy1, a gene whose deletion prevents the yeast-hypha transition both in liquid and solid	Transcription factor	N	N
YALI0_C19151g	524	600	590	698	2663	885	1.22713	2.34101	0.037229	0.259308	Weakly similar to Saccharomyces cerevisiae Cat8, Zinc cluster transcriptional activator	Putative transcription factor	N	N
YALI0_B19602g	35	42	70	79	211	59	1.15663	2.22937	0.0350664	0.25245	YlPhd1, Similar to Candida albicans Efg1, bHLH transcription factor; required for white-phase cell type, RPMI and Spider biofilm formation, hyphal growth, cell-wall gene regulation	Transcription factor	N	N
YALI0_E02442g	41	52	40	68	183	57	1.15081	2.22038	0.016915	0.178669	Weakly similar to Candida albicans Sfu1, GATA-type transcription factor; regulator of iron-responsive genes; represses iron utilization genes if iron is present	Transcription factor	N	N
YALI0_B13508g	30	27	18	44	81	37	1.10152	2.1458	0.0209809	0.196067	Similar to Schizosaccharomyces pombe Probable histone H3 variant	Transcription factor	N	N
YALI0_C02387g	77	68	46	79	259	82	1.06477	2.09184	0.0482975	0.29412	Yas1, Yarrowia lipolytica Yas1, basic helix-loop-helix transcription factor essential for cytochrome p450 induction in response to alkanes	Transcription factor	N	N

## Sheet: Down-Cell wall protein genes
Downregulated Cell wall protein genes in rep1Δ vs WT
Gene name	WT/4NAG-1	WT/4NAG-2	WT/4NAG-3	rep1Δ/4NAG-1	rep1Δ/4NAG-2	rep1Δ/4NAG-3	log2FoldChange	foldChange	P-value	Padj	Protein / homologs in S. cerevisiae and other species	Cellular function	Signal Peptide	GPI
YALI0_B20174g	20	12	16	2	0	6	-2.33228	5.036	0.012509	0.150579	Weakly similar to Saccharomyces cerevisiae Yps3, Aspartic protease; member of the yapsin family of proteases involved in cell wall growth and maintenance	Putative cell wall protein	Y	N
YALI0_D10967g	269	497	366	33	80	140	-2.03893	4.1094	2.36e-06	0.000279877	Similar to Yarrowia lipolytica Acid extracellular protease precursor (EC 3.4.23.-), fungal-type cell wall organization	Cell wall organization	Y	N
YALI0_F25773g	16	24	22	0	4	11	-1.88978	3.7058	0.0172702	0.17979	Similar to Kluyveromyces lactis KLLA0B14839g	Putative cell wall protein	Y	Y
YALI0_A21373g	839	1010	834	218	264	393	-1.50764	2.84344	9.51e-10	3.58e-07	Similar to Yarrowia lipolytica Cell wall protein precursor YlCwp1	Cell wall protein	Y	Y
YALI0_F24255g	2144	2572	2232	513	506	1235	-1.47096	2.77207	1.78e-06	0.000227559	Putative cell wall protein with a signal peptide and GPI modification site	Putative cell wall protein	Y	Y
YALI0_D22957g	350	311	346	124	90	160	-1.3063	2.47306	1.83e-06	0.000229409	Similar to S. cerevisiae Yps3, aspartic protease; member of the yapsin family of proteases involved in cell wall growth and maintenance	Cell wall protein	Y	N
YALI0_A13013g	1842	2093	1985	480	511	1210	-1.28027	2.42884	0.000149612	0.00748443	Weakly similar to Saccharomyces cerevisiae Yps3, Aspartic protease; member of the yapsin family of proteases involved in cell wall growth and maintenance	Putative cell wall protein	N	N
YALI0_E11715g	26	24	50	13	15	14	-1.2093	2.31225	0.0463744	0.28976	Weakly similar to Saccharomyces cerevisiae Bar1, Aspartyl protease secreted to periplasmic space of mating type a cell	Cell wall organization	Y	N
YALI0_D27214g	126	180	116	70	59	61	-1.05373	2.07589	0.00153248	0.0402126	Similar to Yarrowia lipolytica Cell wall protein	Cell wall protein	Y	Y

## Sheet: Down-Transcription factor genes
Downregulated Transcription factor genes in rep1Δ vs WT
Gene name	WT/4NAG-1	WT/4NAG-2	WT/4NAG-3	rep1Δ/4NAG-1	rep1Δ/4NAG-2	rep1Δ/4NAG-3	log2FoldChange	foldChange	P-value	Padj	Protein / homologs in S. cerevisiae and other species	Cellular function	Signal Peptide	GPI
YALI0_C17017g	24	15	27	6	7	3	-2.05527	4.1562	0.0144198	0.163715	YlKar4, Similar to Saccharomyces cerevisiae Kar4, Transcription factor required for response to pheromones; also required during meiosis	Transcription factor	N	N
YALI0_F20152g	11	23	19	5	2	6	-1.84797	3.59994	0.0290303	0.22956	Some similarities with Saccharomyces cerevisiae Asg1, Zinc cluster protein proposed to be a transcriptional regulator; regulator involved in the stress response; regulates utilization of fatty acids and accumulation of lipids	Transcription factor	N	Y
YALI0_D24860g	1491	1746	1695	383	278	1109	-1.29071	2.44649	0.00176339	0.0435196	YlRep1, Similar to C. albicans Rep1, Putative transcription factor involved in transcription of N-acetylglucosamine-inducible genes; involved in negative regulation of MDR1 transcription; mutants show increased resistance to azole drugs	Transcription factor	N	N
