# Supplementary material for: GlcNAc induces GlcNAc catabolic genes and inhibits filamentation via YlRep1-YlNgs1 signaling in the dimorphic yeast Yarrowia lipolytica
Source: mSphere. 2025 Oct 3;10(10):e00477-25. doi: 10.1128/msphere.00477-25 (PMC12570498; doi:10.1128/msphere.00477-25)
Supplement: Table S2 — Differentially expressed genes in Ylngs1 cells. [file msphere.00477-25-s0002.xlsx]

## Sheet: Upregulated- 362 genes
Upregulated genes in ngs1Δ vs WT
Gene name	WT/4NAG-1	WT/4NAG-2	WT/4NAG-3	ngs1Δ/4NAG-1	ngs1Δ/4NAG-2	ngs1Δ/4NAG-3	log2FoldChange	foldChange	P-value	Padj	Protein / homologs in S. cerevisiae and other species	Cellular function	Signal Peptide	GPI
YALI0_C19558g	0	0	0	224	106	77	Inf	Inf	7.83e-12	7.97e-10	Similar to Candida albicans Pbp2, Putative RNA binding protein; transcript regulated by Nrg1, Mig1, and Tup1	RNA binding	N	N
YALI0_B02024g	0	0	0	11	4	0	Inf	Inf	0.0488727	0.214582	Similar to Schizosaccharomyces pombe ribonuclease H, endonuclease that specifically degrades the RNA of RNA-DNA hybrids	RNA processing	N	N
YALI0_C06908g	0	0	0	20	9	1	Inf	Inf	0.00741359	0.0566395	No similarity, 168 a.a., with a signal peptide and a transmembrane domain		Y	N
YALI0_F07535g	60	49	66	7468	7215	3963	6.90053	119.472	4.6e-30	3.67e-27	Weakly similar to Saccharomyces cerevisiae Tir3, Cell wall mannoprotein	Cell wall protein	Y	Y
YALI0_A00110g	25	16	29	4068	1934	573	6.66224	101.282	2.85e-05	0.000644709	Weakly similar to Saccharomyces cerevisiae Opt2, oligopeptide transporter	Transporter (oligopeptide)	N	N
YALI0_E18722g	168	211	141	17723	10827	5963	6.21561	74.3163	5.59e-12	5.95e-10	Weakly similar to Saccharomyces cerevisiae Flo11, GPI-anchored cell surface glycoprotein (flocculin)	Putative cell wall protein	Y	Y
YALI0_B09361g	35	64	86	3791	2833	1687	5.64614	50.0793	1.19e-19	3.16e-17	Y. lipolytica LIP8 Triacylglycerol lipase	Lipid metabolism	N	Y
YALI0_F19822g	17	32	31	1230	1116	770	5.46511	44.1735	1.85e-49	3.93e-46	YlWor4, C2H2 zinc finger transcription factor. Weakly similar to Candida albicans Wor4, involved in transcriptional regulation of white-opaque switching	Transcription factor	N	N
YALI0_A20548g	1	3	1	78	45	33	5.1592	35.7334	7.66e-11	6.2e-09	No similarity		N	N
YALI0_D17292g	14	11	18	297	614	341	5.0573	33.2965	1.98e-08	1.02e-06	No similarity, 97 a.a. in length		N	N
YALI0_A00176g	35	68	50	1951	1254	1034	4.96976	31.3363	2.04e-25	1.08e-22	Weakly similar to Saccharomyces cerevisiae Flo11, GPI-anchored cell surface glycoprotein (flocculin)	Putative cell wall protein	Y	Y
YALI0_C23298g	22	49	68	2267	1035	489	4.8945	29.7435	7.55e-05	0.00150759	Y. lipolytica GPR1, Glyoxylate pathway regulator, Plays a role in the adaptation of cell metabolism to the utilization of acetic acid, possibly by inhibiting an anion-transporting ATPase and affecting the plasma membrane H+-ATPase. May be indirectly involved in the repression of genes encoding glyoxylate cycle enzymes	Glyoxylate metabolism	N	N
YALI0_C23518g	22	27	29	799	712	496	4.86064	29.0536	4.21e-43	6.73e-40	No similarity		N	N
YALI0_C23452g	201	192	191	9149	3759	2070	4.81024	28.056	0.000132974	0.00245464	Similar to Saccharomyces cerevisiae Flo11, GPI-anchored cell surface glycoprotein (flocculin)	Cell wall protein	Y	Y
YALI0_D12100g	9	10	12	519	136	97	4.70907	26.1561	0.00443775	0.039424	Similar to Candida albicans Tna1, Putative nicotinic acid transporter; detected at germ tube plasma membrane by mass spectrometry	Transporter (Nicotinic acid)	N	N
YALI0_F21857g	5	20	31	595	307	217	4.45811	21.9799	5.42e-08	2.51e-06	YlDcw4. Similar to S. cerevisiae Dcw1, putative mannosidase; GPI-anchored membrane protein required for cell wall biosynthesis in bud formation	Cell wall biogenesis	N	Y
YALI0_E31108g	96	110	103	3383	1491	911	4.36506	20.6069	5.04e-05	0.00105985	Similar to Y. lipolytica Cell wall protein Cwp1	Cell wall protein	Y	Y
YALI0_B06391g	7	2	2	121	42	33	4.27516	19.3621	0.000561279	0.00801989	Similar to Saccharomyces cerevisiae Hxt17, Putative transmembrane polyol transporter	Transporter	N	N
YALI0_E29271g	15	40	11	565	288	215	4.20868	18.4901	9.22e-08	4.15e-06	YlMot3. Some similarities with Saccharomyces cerevisiae Mot3, Transcriptional repressor, activator; role in cellular adjustment to osmotic stress including modulation of mating efficiency	Putative transcription factor	N	N
YALI0_F21923g	7	13	9	247	104	93	4.09518	17.0911	4.48e-06	0.000133584	C2H2 zinc finger transcription factor. Some similarities with Emericella nidulans Regulatory protein	Transcription factor	N	N
YALI0_F25839g	3	8	1	68	77	29	4.0894	17.0228	1.17e-06	4.13e-05	Similar to Saccharomyces cerevisiae Rny1, Vacuolar RNase of the T(2) family	RNA processing	N	N
YALI0_A04521g	0	0	1	8	1	7	4.0841	16.9605	0.0411946	0.194177	Putative ribonuclease HI	RNA processing	N	N
YALI0_A15378g	0	0	2	6	11	8	3.77469	13.6865	0.00978056	0.0706656	Putative cell wall protein, contains signal peptide and GPI modification site	Putative cell wall protein	Y	Y
YALI0_B19492g	105	185	164	4221	833	586	3.74266	13.3861	0.0400335	0.1906	YlGap1, Similar to Saccharomyces cerevisiae Gap1, general amino acid permease	Transporter (amino acid)	N	N
YALI0_C15488g	622	615	929	15871	6790	3763	3.72897	13.2596	0.00068643	0.00931315	YlJen2. Highly similar to Candida albicans Jen2, Dicarboxylic acid transporter; regulated by glucose repression	Transporter (Carboxylic acid )	N	N
YALI0_F09691g	7	17	20	304	110	72	3.59175	12.0566	0.00251499	0.0255378	Similar to Saccharomyces cerevisiae Opt2, Oligopeptide transporter	Transporter (Oligopeptide)	N	N
YALI0_D15422g	28	42	39	711	306	156	3.56319	11.8203	0.00154344	0.0171442	Similar to Saccharomyces cerevisiae Put4, Proline permease; required for high-affinity transport of proline; also transports the toxic proline analog azetidine-2-carboxylate (AzC)	Transporter (Amino acid)	N	N
YALI0_A00374g	12	17	2	163	91	40	3.42944	10.7737	0.000404719	0.00614	Weakly similar to Yarrowia lipolytica YALI0E01210g		N	Y
YALI0_E08932g	19	22	18	319	179	71	3.41555	10.6704	0.000589173	0.00834379	No similarity, 304 a.a.		N	N
YALI0_C23474g	25	24	22	444	136	91	3.36164	10.2791	0.0108774	0.0757619	Putative guanyl-nucleotide exchange factor for Rho GTPase. 884 a.a. with a DH domain	Cell polarity	N	N
YALI0_B05434g	40	48	67	583	512	304	3.33656	10.1019	2.76e-14	3.67e-12	No similarity, 205 a.a. with one transmembrane domain		N	N
YALI0_D14872g	29	23	28	311	238	144	3.27278	9.66508	2.97e-11	2.66e-09	Transcription factor with Zn(2)-C6 fungal-type DNA-binding domain	Transcription factor	N	N
YALI0_D19602g	81	50	55	714	448	406	3.23494	9.41485	6.63e-18	1.41e-15	Similar to Debaryomyces hansenii IPF5727.1 DEHA0E01276g, hydrolase activity, hydrolyzing O-glycosyl compounds	Metabolism	N	N
YALI0_C00869g	35	60	39	586	269	190	3.12117	8.70092	0.000192063	0.00336085	No similarity, 526 a.a. with a transmembrane domain		N	N
YALI0_E31581g	306	248	250	1755	2784	1506	3.10577	8.60856	3.36e-07	1.36e-05	Similar to Candida albicans Asm3, Putative secreted acid sphingomyelin phosphodiesterase	Lipid metabolism	N	Y
YALI0_C10670g	1	2	2	15	16	7	3.10466	8.60194	0.00417863	0.0374319	Similar to Saccharomyces cerevisiae Hol1, Putative transporter in the major facilitator superfamily; member of the 12-spanner drug:H(+) antiporter DHA1 family	Transporter	N	N
YALI0_B06248g	15	10	16	162	102	56	3.10213	8.58688	7.46e-06	0.000201307	Similar to Yarrowia lipolytica Alk1, Protein kinase	Kinase	N	N
YALI0_C04455g	131	169	152	899	1225	1185	3.08109	8.46251	1.5e-15	2.34e-13	Weakly similar to Saccharomyces cerevisiae YNR061C, Protein of unknown function		N	N
YALI0_F08129g	39	50	46	350	404	243	3.07377	8.4197	4.7e-14	5.89e-12	Weakly similar to Saccharomyces cerevisia Yim1, Protein of unknown function; null mutant displays sensitivity to DNA damaging agents; may have a role in lipid metabolism, based on localization to lipid droplets	Lipid metabolism	N	N
YALI0_D06864g	33	27	30	362	195	106	3.02047	8.11431	0.000211904	0.00359954	Weakly similar to Saccharomyces cerevisiae Rsn1, Membrane protein of unknown function	Membrane protein	N	N
YALI0_E10659g	3	17	15	100	90	53	2.98091	7.89487	1.1e-10	8.48e-09	Yarrowia lipolytica Lipase 1 precursor (EC 3.1.1.3)	Lipid metabolism	Y	N
YALI0_B00154g	121	113	109	1253	763	342	2.92768	7.60887	0.00028078	0.00452863	No similarity, 523 a.a. with two transmembrane domain		N	N
YALI0_D15136g	71	73	75	494	598	367	2.92316	7.58506	2.62e-13	3.05e-11	No similarity, 180 a.a.		N	N
YALI0_A16379g	3103	4264	4831	38260	26011	17741	2.90883	7.51008	4.35e-10	3.06e-08	Yarrowia lipolytica Alcohol dehydrogenase 3	Metabolism	N	N
YALI0_D08360g	13	16	8	162	35	54	2.9067	7.49903	0.0147214	0.0950711	Weakly similar to Schizosaccharomyces pombe Hypothetical protein UPF0658 Golgi apparatus membrane protein C23H3.04	Membrane protein	N	N
YALI0_E32329g	8	11	7	84	54	31	2.86948	7.30801	7.76e-06	0.000206443	No similarity, 492 a.a.		N	N
YALI0_A08360g	32	36	46	407	191	154	2.86146	7.26752	5.83e-05	0.00119375	Weakly similar to Yarrowia lipolytica Alkaline extracellular protease precursor (EC3. 4.21.-) (AEP)	Alkaline extracellular protease	N	Y
YALI0_B09955g	207	176	139	1646	937	774	2.84664	7.19323	1.51e-08	7.98e-07	No similarity, 549 a.a.		N	N
YALI0_B01342g	709	849	788	5278	5398	3786	2.81027	7.01417	3.08e-27	1.79e-24	Similar to Kluyveromyces lactis High-affinity glucose transporter	Transporter (glucose)	N	N
YALI0_C04389g	672	685	640	6323	3725	2354	2.78844	6.90884	7.86e-06	0.000208262	No similarity, integral component of membrane	Membrane protein	Y	N
YALI0_C03025g	0	7	1	18	19	9	2.78006	6.86882	0.00391287	0.0359646	YlAld4, Similar to Saccharomyces cerevisiae Ald4, Mitochondrial aldehyde dehydrogenase; required for growth on ethanol and conversion of acetaldehyde to acetate	Metabolism	N	N
YALI0_D25630g	296	880	1291	7538	5026	2077	2.70995	6.543	0.000474283	0.00695618	Yarrowia lipolytica Alcohol dehydrogenase 1	Glyoxylate pathway	N	N
YALI0_E03410g	110	130	125	717	840	456	2.64908	6.27267	4.33e-09	2.59e-07	YlErt1. Similar to Saccharomyces cerevisiae Ert1, Transcriptional regulator; involved in regulation of gluconeogenesis and fermentable carbon utilization	Transcription factor	N	N
YALI0_E27181g	7	10	11	98	43	18	2.6326	6.20143	0.0150666	0.0967142	No similarity, Purple acid phosphatase	Phosphatase	N	N
YALI0_F03113g	187	236	229	2023	956	642	2.61749	6.13682	0.000730745	0.00970325	YlIme2, Some similarities with S. cerevisiae Ime2, Ser/thr protein kinase involved in activation of meiosis	Meiosis	N	N
YALI0_C08965g	19	22	25	150	98	111	2.61493	6.12594	1.59e-11	1.47e-09	No similarity, 153 a.a.		N	N
YALI0_D15906g	7	4	1	22	24	17	2.59351	6.03565	0.00107182	0.0128438	Similar to Yarrowia lipolytica Lip12, Triacylglycerol lipase precursor	Lipid metabolism	Y	N
YALI0_B19228g	26	44	40	350	138	111	2.58816	6.0133	0.00261861	0.026256	No similarity, 362 a.a. with a BTB domain		N	N
YALI0_E31559g	1195	1293	1699	4532	9325	7897	2.5866	6.00681	2.65e-05	0.000604903	No similarity, 313 a.a.		N	N
YALI0_A12705g	20	30	36	240	135	90	2.58236	5.9892	3.67e-05	0.000801704	Similar to Schizosaccharomyces pombe Ribonuclease H	RNA processing	N	N
YALI0_C15268g	9	26	10	112	73	49	2.57426	5.95567	1.03e-06	3.71e-05	Similar to Yarrowia lipolytica YALI0F21703g		Y	N
YALI0_E20823g	138	132	109	1433	409	237	2.573	5.95047	0.0496127	0.216448	Weakly similar to Saccharomyces cerevisiae Yps3, Aspartic protease; member of the yapsin family of proteases involved in cell wall growth and maintenance	Cell wall biogenesis	N	N
YALI0_A07447g	8	11	0	29	26	40	2.57262	5.94889	9.98e-05	0.00190295	Weakly similar to Saccharomyces cerevisiae Hol1, member of major facilitator superfamily multidrug-resistance protein subfamily	Membrane protein	N	N
YALI0_C23705g	81	78	79	750	324	209	2.56576	5.92067	0.0033009	0.0316312	413 a.a. , Involved in N-acetyl transferase activity, Similar to Yarrowia lipolytica YALI0F22319g	Metabolism	N	N
YALI0_C16951g	240	280	218	1821	1174	869	2.55704	5.88501	4.27e-09	2.57e-07	Similar to Candida albicans Git2, Putative glycerophosphoinositol permease	Transporter (metabolite)	N	N
YALI0_F08085g	7	11	11	41	72	35	2.55354	5.87075	0.000243181	0.00402383	No similarity, 350 a.a.		N	N
YALI0_B20064g	139	167	200	789	1070	669	2.51003	5.69633	1.92e-09	1.24e-07	Weakly similar to Saccharomyces cerevisiae Dip5, Dicarboxylic amino acid permease	Permease (Amino acid )	N	N
YALI0_D01111g	152	182	159	1439	603	490	2.50589	5.67999	0.00129884	0.0151105	Similar to Saccharomyces cerevisiae Stl1, Glycerol proton symporter of the plasma membrane	Transporter (Glycerol proton)	N	N
YALI0_C20801g	32	58	43	270	226	166	2.5028	5.66783	1.55e-14	2.15e-12	No similarity, 78 a.a.		N	N
YALI0_B10384g	111	132	78	1022	358	254	2.49008	5.61809	0.0147075	0.0950711	No similarity, 597 a.a.		N	N
YALI0_F00990g	132	180	227	1405	679	618	2.4717	5.54695	2.25e-05	0.000528671	Weakly similar to Saccharomyces cerevisiae Flo11, GPI-anchored cell surface glycoprotein (flocculin)	Cell wall protein	Y	Y
YALI0_D10417g	257	289	240	1997	1186	716	2.46753	5.53096	6.23e-05	0.00126326	No similarity, 281 a.a.		N	N
YALI0_B21582g	1005	1239	1010	10095	3746	2396	2.454	5.47934	0.0144339	0.0939353	Mhy1, Yarrowia lipolytica C2H2-type zinc finger protein, required for dimorphic transition	Transcription factor	N	N
YALI0_B07051g	1	7	3	14	23	13	2.42513	5.37078	0.00588111	0.0480956	No similarity, 174 a.a. with 3 transmembrane domains		N	N
YALI0_C06424g	988	1368	1091	10246	3337	2967	2.4017	5.28425	0.0128163	0.0855359	Similar to Saccharomyces cerevisiae Snf3, high-affinity glucose transporter/regulatory protein	Transporter (glucose)	Y	N
YALI0_F26983g	631	597	458	3086	2374	2269	2.38019	5.20604	1.46e-22	5.2e-20	Similar to Candida albicans CaIfk2 probable monoxygenase	Metabolism	N	Y
YALI0_C07634g	50	35	43	147	205	225	2.37355	5.18215	4.17e-08	2.05e-06	No similarity, 86 a.a.		N	N
YALI0_A09383g	1313	1293	1104	10611	4182	2516	2.35552	5.11778	0.0140402	0.0922581	Weakly similar to Saccharomyces cerevisiae Tna1, related to allantoate transport protein	Transporter	N	N
YALI0_F25685g	631	792	649	2178	3887	3011	2.34773	5.09024	3.8e-06	0.00011492	Weakly similar to Saccharomyces cerevisiae YBR287W, Protein of unknown function		N	N
YALI0_E05203g	511	597	475	1551	3165	2182	2.34276	5.07271	0.000111063	0.00208635	Some similarities with Saccharomyces cerevisiae Sga1, Intracellular sporulation-specific glucoamylase	Metabolism	N	N
YALI0_B13354g	73	89	85	569	305	248	2.33961	5.06166	1.04e-05	0.000269155	YlCbf1. Weakly similar to Saccharomyces cerevisiae Cbf1, Basic helix-loop-helix (bHLH) protein	Transcription factor	N	N
YALI0_E01584g	850	704	839	2282	4215	3847	2.32063	4.99551	1.53e-05	0.000374977	No similarity, 344 a.a.		N	N
YALI0_D01221g	93	128	117	973	333	225	2.30917	4.95598	0.0249563	0.136257	Weakly similar to Saccharomyces cerevisiae Yel1, Guanine nucleotide exchange factor specific for Arf3p	Cell polarity	N	N
YALI0_C08228g	7	7	16	37	47	45	2.28146	4.86169	3.06e-05	0.00068024	Weakly similar to Saccharomyces cerevisiae YJR124C, Putative protein of unknown function; expression induced under calcium shortage	Transporter	N	N
YALI0_F16511g	447	553	436	1515	2349	2081	2.265	4.80656	4.79e-08	2.3e-06	Weakly similar to Saccharomyces cerevisiae Xbp1, Transcriptional repressor; binds promoter sequences of cyclin genes, CYS3, and SMF2	Transcription factor	N	N
YALI0_F03157g	366	484	429	1119	2082	2027	2.25298	4.76667	4.65e-05	0.000989855	C2H2 zinc finger transcription factor. Some similarities with S. cerevisiae Met32, involved in transcriptional regulation of the methionine biosynthetic genes	Transcription factor	N	N
YALI0_B08558g	519	501	482	3026	1832	1508	2.2446	4.73904	3.1e-08	1.54e-06	Cytoplasmic serine/threonine protein kinase; identified as a high-copy suppressor of the synthetic lethality of a sis2 sit4 double mutant, suggesting a role in G1/S phase progression; VHS1 has a paralog, SKS1, that arose from the whole genome duplication	Signal transduction	N	N
YALI0_E21241g	344	396	364	1604	1614	1229	2.19768	4.5874	7.89e-19	1.94e-16	Weakly similar to Saccharomyces cerevisiae Tpo1, Polyamine transporter of the major facilitator superfamily; member of the 12-spanner drug:H(+) antiporter DHA1 family	Transporter (polyamine)	N	N
YALI0_E14971g	23	18	13	116	52	54	2.19619	4.58266	0.000146556	0.0026517	Some similarities with Saccharomyces cerevisiae Rme1, Zinc finger protein involved in control of meiosis	Transcription factor	N	N
YALI0_F25597g	339	257	335	1472	1298	1004	2.18883	4.55937	1.28e-18	3.02e-16	YlFlr1, highly similar to Saccharomyces cerevisiae Flr1, Plasma membrane transporter of the major facilitator superfamily	Transporter	N	N
YALI0_E26499g	770	860	849	3914	3093	2928	2.18226	4.53863	7.33e-20	2.13e-17	No similarity, 188 a.a.		N	N
YALI0_C14630g	795	969	756	5320	2929	1881	2.16403	4.48165	0.0004311	0.00644832	Putative cell wall protein with a signal peptide and GPI modification site, 229 a.a.	Putative cell wall protein	Y	Y
YALI0_C23617g	3292	3790	3218	23960	11016	6745	2.16153	4.4739	0.00604711	0.0490138	Gpr1. Glyoxylate pathway regulator, Plays a role in the adaptation of cell metabolism to the utilization of acetic acid, possibly by inhibiting an anion-transporting ATPase and affecting the plasma membrane H+-ATPase. May be indirectly involved in the repression of genes encoding glyoxylate cycle enzymes	Membrane protein	N	N
YALI0_C15004g	303	281	272	997	1355	974	2.15507	4.45391	2.26e-10	1.68e-08	Highly similar to the N-terminal region of YALI0C11165g and YALI0B18194g, both of which are similar to Candida albicans Hyr1, a GPI-anchored hyphal cell wall protein.	Putative cell wall protein	Y	N
YALI0_A20790g	96	132	112	640	417	278	2.13874	4.40378	3.78e-06	0.000114824	No similarity, 511 a.a.		N	N
YALI0_E34947g	551	562	547	1728	2648	1962	2.13618	4.39596	1.08e-07	4.74e-06	Similar to Candida albicans C7_03500W_A, Predicted vacuolar protein with a calcineurin-like phosphoesterase domain	Metabolism	N	N
YALI0_E25982g	394	373	354	2686	925	859	2.13006	4.37737	0.01197	0.0815057	Yarrowia lipolytica Alk1 n-alkane-inducible cytochrome P450	Metabolism	Y	N
YALI0_F19536g	2	3	7	18	15	14	2.12542	4.3633	0.0128003	0.0855359	Weakly similar to Saccharomyces cerevisiae Tna1, related to allantoate transport protein	Transporter	N	N
YALI0_F06358g	535	770	616	1149	2822	3111	2.11924	4.34465	0.00407697	0.036724	Similar to Saccharomyces cerevisiae Atg15, Phospholipase; regulates lipolysis	Lipid metabolism	N	N
YALI0_E28831g	4	1	4	12	12	10	2.07047	4.20023	0.0384116	0.186229	Weakly similar to Candida albicans Msb2, Mucin family adhesin-like protein; cell wall damage sensor	Stress response	N	N
YALI0_F32065g	1528	1904	1503	7455	6238	4521	2.06586	4.18683	5.22e-17	9.52e-15	No similarity, 597 a.a.		N	N
YALI0_D25586g	25	26	31	147	90	71	2.06432	4.18237	7.02e-07	2.62e-05	No similarity, 317 a.a.		N	N
YALI0_D09185g	47	41	38	280	126	66	2.03959	4.11129	0.017623	0.107608	Some similarities with Saccharomyces cerevisiae Aga1, Anchorage subunit of a-agglutinin of a-cells; highly O-glycosylated protein with N-terminal secretion signal and C-terminal signal for addition of GPI anchor to cell wall	Cell wall protein	Y	Y
YALI0_D26411g	411	645	516	2462	1959	1225	2.02182	4.06095	5.19e-08	2.42e-06	No similarity, 215 a.a.		Y	N
YALI0_F00462g	7119	8930	7349	39315	25666	19219	2.01622	4.04522	1.34e-07	5.8e-06	Similar to Saccharomyces cerevisiae Aqy3, Putative channel-like protein; similar to Fps1p; mediates passive diffusion of glycerol in the presence of ethanol	Transporter	Y	N
YALI0_E18700g	20	13	35	138	38	72	1.98482	3.95812	0.00863677	0.0639201	Weakly similar to Yarrowia lipolytica YALI0E01210g		N	Y
YALI0_F06380g	3	7	9	21	14	30	1.96826	3.91295	0.00650809	0.0519589	No similarity		N	N
YALI0_E06105g	212	178	253	1061	724	457	1.95104	3.86653	1.36e-05	0.000340785	Aaf2	Transcription factor	N	N
YALI0_B19184g	350	367	335	2128	862	686	1.94565	3.85211	0.00905654	0.0664111	Some similarities with Neurospora crassa NCU07850.1 hypothetical protein		N	N
YALI0_B06028g	19	17	8	40	68	37	1.93607	3.82662	0.000833896	0.0106097	Weakly similar to Neurospora crassa NCU06425.1 predicted protein		N	N
YALI0_C07546g	15	16	15	35	66	50	1.92809	3.80552	0.000209611	0.00357009	Similar to Candida albicans C2_09860C_A, Putative monooxygenase	Metabolism	N	N
YALI0_B00814g	445	524	413	1274	1934	1341	1.92701	3.80267	1.41e-06	4.91e-05	395 a.a. , Some similarities with Neurospora crassa NCU02644.1 predicted protein		N	N
YALI0_D06479g	882	1157	902	4210	3279	2365	1.92333	3.79297	7.87e-12	7.97e-10	No similarity, integral component of membrane	Membrane protein	N	N
YALI0_F10461g	1264	1615	1265	5920	3977	3890	1.91379	3.76799	3.62e-16	6.41e-14	Similar to Saccharomyces cerevisiae Rsn1, Membrane protein of unknown function	Transporter	N	N
YALI0_F01947g	323	424	318	1837	1043	697	1.90919	3.75599	0.000458141	0.00677349	No similarity, 449 a.a. with one transmembrane domain		N	N
YALI0_C18263g	113	140	140	452	457	384	1.9067	3.7495	4.02e-12	4.35e-10	No similarity, 607 a.a.		N	N
YALI0_A18469g	477	548	563	1109	2047	1952	1.90128	3.73545	0.000204243	0.0035191	YlHoy1, a gene whose deletion prevents the yeast-hypha transition both in liquid and solid	Transcription factor	N	N
YALI0_C07348g	12	9	8	31	41	22	1.88605	3.69621	0.00180347	0.0197239	Similar to Saccharomyces cerevisiae Seo1, Putative permease; member of the allantoate transporter subfamily of the major facilitator superfamily	Transporter	N	N
YALI0_B09009g	369	387	340	2210	930	530	1.879	3.67819	0.026696	0.14401	Weakly similar to Saccharomyces cerevisiae Flc1, Flavin adenine dinucleotide transporter	Transporter	Y	N
YALI0_C04026g	2	7	14	12	24	37	1.87621	3.6711	0.0339346	0.171608	Similar to Debaryomyces hansenii DEHA0E25410g IPF10943.1		N	N
YALI0_C03806g	1003	1106	1010	1239	4354	4112	1.87473	3.66733	0.021755	0.124618	No similarity, 136 a.a.		N	N
YALI0_D03245g	4774	5420	4526	21675	14073	12147	1.87334	3.6638	3.38e-10	2.45e-08	Highly similar to Yarrowia lipolytica YALI0F04598g		Y	N
YALI0_B09977g	1102	1286	1158	2129	4580	4326	1.86232	3.63591	0.00161693	0.0178365	Similar to Saccharomyces cerevisiae Met30, F-box protein containing five copies of the WD40 motif; controls cell cycle function, sulfur metabolism, and methionine biosynthesis as part of the ubiquitin ligase complex	Cell cycle	N	N
YALI0_E00748g	417	546	426	1259	1824	1276	1.85766	3.62419	4.39e-07	1.73e-05	Weakly similar to Saccharomyces cerevisiae Zrt2, Low-affinity zinc transporter of the plasma membrane	Transporter (zinc)	Y	N
YALI0_C16995g	19297	24570	19028	70838	74438	53732	1.85566	3.61916	1.28e-15	2.04e-13	YlPck1, Highly similar to Saccharomyces cerevisiae Pck1, Phosphoenolpyruvate carboxykinase; key enzyme in gluconeogenesis	Metabolism	N	N
YALI0_C01067g	7	5	5	26	18	11	1.85099	3.60748	0.0156529	0.0991677	No similarity		N	N
YALI0_A20130g	8	20	8	52	27	34	1.85003	3.60509	0.00095685	0.0117527	Highly similar to Candida albicans Alk2, N-Alkane inducible cytochrome P450	Metabolism	N	N
YALI0_A20438g	8	6	6	26	24	14	1.84933	3.60332	0.00963581	0.0699363	Similar to Saccharomyces cerevisiae Dcw1, putative mannan endo-1,6-alpha-mannosidase, GPI-anchored membrane protein required for cell wall biosynthesis in bud	Cell wall organization and biogenesis	Y	Y
YALI0_C03135g	340	526	361	1759	1133	1005	1.84711	3.59779	6.46e-10	4.39e-08	No similarity, 961 a.a.		N	N
YALI0_F13607g	3766	4579	4136	7739	15288	15226	1.83898	3.57757	0.00095013	0.0117152	Similar to Saccharomyces cerevisiae Seo1, Putative permease; member of the allantoate transporter subfamily of the major facilitator superfamily	Transporter	N	N
YALI0_B07755g	2654	2862	3015	6369	10194	9736	1.83365	3.56437	1.34e-05	0.000336775	Weakly similar to Saccharomyces cerevisiae Pcs60, Oxalyl-CoA synthetase	Metabolism	N	N
YALI0_E10505g	2231	2386	2201	6671	7967	6393	1.82142	3.53429	8.59e-15	1.31e-12	No similarity, 388 a.a.		N	N
YALI0_E23474g	306	370	469	1868	1086	700	1.81998	3.53075	0.000736346	0.00975736	Yarrowia lipolytica alkane utilisation CYP52 family member	Metabolism	N	N
YALI0_D09042g	49	40	58	259	136	78	1.81833	3.52672	0.00654175	0.0520974	Similar to Saccharomyces cerevisiae Prc1, Vacuolar carboxypeptidase Y (proteinase C, CPY)	Protease	Y	N
YALI0_A21439g	8331	10504	9313	18083	29081	37048	1.80396	3.49178	0.00123952	0.0146336	Similar to Neurospora crassa NCU09800. 1 putative dioxygenase	Protease	N	N
YALI0_B14685g	76	96	68	365	204	176	1.80279	3.48895	2e-05	0.000470288	Similar to Candida albicans hypothetical protein CAALFM_C501070CA, protein of unknown function		N	N
YALI0_F03795g	1169	1545	1312	3894	4549	3675	1.7892	3.45624	4.32e-14	5.52e-12	Weakly similar to Saccharomyces cerevisiae Hol1, Putative transporter in the major facilitator superfamily; member of the 12-spanner drug:H(+) antiporter DHA1 family	Transporter	N	N
YALI0_F22847g	380	363	341	1633	944	766	1.78353	3.44267	1.99e-05	0.000470288	Putative cell wall protein, 193 a.a. with a signal peptide and a GPI modification site	Putative cell wall protein	Y	Y
YALI0_E28622g	126	119	80	250	358	348	1.77223	3.41583	1.06e-06	3.78e-05	Highly similar to Saccharomyces cerevisiae Dur3, Plasma membrane transporter for both urea and polyamines	Transporter (urea)	N	N
YALI0_F21428g	7841	7949	7335	33608	20902	15814	1.7662	3.40158	7.47e-06	0.000201307	YlPga6, Similar to Candida albicans Pga6, GPI-anchored cell wall adhesin-like protein	Cell wall adhesin protein	Y	Y
YALI0_D00154g	2222	2059	1856	9760	5674	3292	1.76061	3.3884	0.00231595	0.0241305	Similar to Saccharomyces cerevisiae GPI-anchored cell wall protein Cwp1	Putative cell wall protein	Y	Y
YALI0_E08756g	218	230	188	836	547	523	1.75806	3.38243	9.05e-12	9.03e-10	YlRas1, GTPase involved in G-protein signaling in adenylate cyclase activation	Signal transduction	N	N
YALI0_E01210g	6636	6327	4980	20975	17124	14957	1.74745	3.35764	3.63e-14	4.73e-12	Weakly similar to Saccharomyces cerevisiae Tir3 Cell wall mannoprotein	Cell wall protein	Y	Y
YALI0_D01716g	110	90	82	354	308	178	1.74562	3.35338	2.08e-06	6.94e-05	Weakly similar to DEHA0D01287g Debaryomyces hansenii		N	N
YALI0_E16841g	425	379	319	1756	963	662	1.74366	3.34883	0.00123547	0.0146129	No similarity, 500 a.a.		N	N
YALI0_E30415g	4	17	10	32	29	28	1.73457	3.32781	0.00487934	0.0425162	Similar to Saccharomyces cerevisiae MF(ALPHA)1, Mating pheromone alpha-factor, made by alpha cells	Signal transduction	N	N
YALI0_F25795g	1729	2314	1869	7286	5507	4471	1.72584	3.30773	1.09e-13	1.32e-11	Similar to Saccharomyces cerevisiae Mup1, High affinity methionine permease	Transporter	N	N
YALI0_A21120g	32	20	28	88	81	65	1.71858	3.29111	2.6e-05	0.000596671	No similariy, 263 a.a.		N	N
YALI0_A13079g	25	28	37	110	95	59	1.71669	3.28682	1.14e-05	0.000292662	Some similarities with Yarrowia lipolytica YALI0E29425g		N	N
YALI0_B12980g	179	202	188	785	540	338	1.70994	3.27148	5.34e-05	0.001115	YlPdr15, Highly similar to Saccharomyces cerevisiae Pdr15, Plasma membrane ATP binding cassette (ABC) transporter	Transporter	N	N
YALI0_E28548g	30	9	24	75	59	51	1.70364	3.25721	0.000108172	0.00203803	Weakly similar to Yarrowia lipolytica YALI0E28534g		N	N
YALI0_B08140g	4559	4704	4632	8572	15426	14822	1.6977	3.24385	0.000406293	0.00614927	Similar to Saccharomyces cerevisiae Met16, 3'-phosphoadenylsulfate reductase; reduces 3'-phosphoadenylyl sulfate to adenosine-3',5'-bisphosphate	Protease	N	N
YALI0_D15026g	82	47	43	187	186	114	1.67735	3.19841	7.93e-07	2.88e-05	Weakly similar to Saccharomyces cerevisiae YJL163C, Putative protein of unknown function		Y	N
YALI0_A19536g	196	233	217	1132	349	384	1.66563	3.17253	0.0362808	0.179522	Weakly similar to Saccharomyces cerevisiae short-chain dehydrogenase/reductase	Protease	N	N
YALI0_E11319g	665	731	615	1484	2259	1711	1.64745	3.1328	5.52e-06	0.000158014	No similarity, 269 a.a.		N	N
YALI0_D10945g	34	60	53	120	157	122	1.64506	3.1276	2.35e-06	7.62e-05	No similarity, 260 a.a.		N	N
YALI0_C21758g	792	834	738	4120	1432	1165	1.64065	3.11807	0.0441269	0.203641	Similar to Saccharomyces cerevisiae Kin4, Serine/threonine protein kinase	Cell cycle	N	N
YALI0_C08833g	7	8	4	29	18	6	1.63982	3.11626	0.0393028	0.189026
YALI0_F08063g	514	476	544	1048	1843	1263	1.63932	3.11519	0.000378718	0.00585684	YlTpo1, Similar to Saccharomyces cerevisiae Tpo1, Polyamine transporter of the major facilitator superfamily; member of the 12-spanner drug:H(+) antiporter DHA1 family	Transporter (Polyamine)	N	N
YALI0_F04598g	4	8	11	29	16	19	1.63643	3.10895	0.018111	0.109297	Y. lipolytica YALI0D03245g		N	Y
YALI0_E23859g	32	38	24	121	100	36	1.6223	3.07865	0.00883861	0.0652627	Similar to Saccharomyces cerevisiae Pho89, Plasma membrane Na+/Pi cotransporter	Transporter	Y	N
YALI0_C17303g	20	5	6	40	30	16	1.61993	3.0736	0.00687274	0.0538654	Similar to Saccharomyces cerevisiae Seo1, Putative permease; member of the allantoate transporter subfamily of the major facilitator superfamily	Transporter	N	N
YALI0_D00132g	256	290	309	1120	602	604	1.6028	3.03732	1.5e-05	0.000371567	Similar to Neurospora crassa related to myo-inositol permease	Transporter	N	N
YALI0_F25575g	83	94	108	230	285	239	1.59692	3.02498	7.03e-08	3.23e-06	YlGst2, Similar to Candida albicans Gst2, Glutathione S transferase; induced by benomyl and in populations of cells exposed to fluconazole over multiple generations	Glutathione metabolism	N	N
YALI0_F29337g	7243	8276	7105	24874	22044	13305	1.58969	3.00986	6.35e-07	2.4e-05	YlAat2, Similar to Saccharomyces cerevisiae Aat2, Cytosolic aspartate aminotransferase involved in the metabolism of nitrogen and amino acids such as aspartate; localizes to and functions in peroxisomes in oleate-grown cells	Protease	N	N
YALI0_E00528g	88	90	77	275	207	194	1.58639	3.00296	1.32e-07	5.75e-06	Some similarities with Saccharomyces cerevisiae Yeh2, Steryl ester hydrolase; catalyzes steryl ester hydrolysis at the plasma membrane	Lipid metabolism	N	N
YALI0_D04136g	1059	1197	1079	4074	2857	1956	1.58084	2.99143	6.77e-06	0.000186479	No similarity, 381 a.a.		N	N
YALI0_E23606g	32	25	17	63	92	38	1.57796	2.98547	0.00797447	0.0600625	No similarity, 37 a.a.		N	N
YALI0_E02200g	1059	1411	1208	3311	3204	3014	1.56807	2.96507	3e-11	2.66e-09	No similarity, 539 a.a.		N	N
YALI0_E34463g	42	41	32	170	61	76	1.56778	2.96448	0.0108772	0.0757619	Similar to Candida albicans Asm3, Putative secreted acid sphingomyelin phosphodiesterase	Metabolism	N	N
YALI0_E33583g	11	14	19	38	38	38	1.5573	2.94302	0.00351988	0.0333553	Similar to Saccharomyces cerevisiae Dur3, Plasma membrane transporter for both urea and polyamines	Transporter	N	Y
YALI0_D05401g	12	5	6	30	16	15	1.55467	2.93766	0.0257692	0.139481	Weakly similar to Saccharomyces cerevisiae Arn2, Transporter; member of the ARN family of transporters that specifically recognize siderophore-iron chelates; responsible for uptake of iron bound to the siderophore triacetylfusarinine C	Transporter (iron)	N	N
YALI0_F18084g	825	1148	975	3663	2178	1869	1.55461	2.93754	1.18e-05	0.000302216	Similar to Neurospora crassa Related to myo-inositol transport protein ITR1	Transporter (tmyo-inositol)	N	N
YALI0_F10549g	17	14	16	60	41	23	1.5517	2.93162	0.00226531	0.0236414	Weakly similar to Saccharomyces cerevisiae Yps3, Aspartic protease; member of the yapsin family of proteases involved in cell wall growth and maintenance	Cell wall biogenesis	Y	N
YALI0_E34727g	75	88	112	227	261	216	1.54287	2.91374	2.29e-07	9.61e-06	Weakly similar to Saccharomyces cerevisiae Lte1, Protein similar to GDP/GTP exchange factors; without detectable GEF activity; required for asymmetric localization of Bfa1p at daughter-directed spindle pole bodies and for mitotic exit at low temperatures	Cell cycle	N	N
YALI0_B12188g	835	863	900	3645	1821	1357	1.53935	2.90664	0.00494398	0.0429038	Weakly similar to Saccharomyces cerevisiae Ste6, ATP-binding cassette transporter protein	Transporter	N	N
YALI0_F01254g	825	1156	905	2048	2666	2510	1.53481	2.89751	2.08e-08	1.06e-06	Similar to Saccharomyces cerevisiae Alp1, Arginine transporter	Transporter	N	N
YALI0_E18007g	27	29	30	73	85	59	1.52368	2.87524	0.000240519	0.00399012	No similarity, 254 a.a.		N	N
YALI0_F30041g	214	184	165	453	525	434	1.5212	2.87029	1.15e-08	6.4e-07	YlOpt2, Similar to Saccharomyces cerevisiae Opt2, Oligopeptide transporter	Transporter (Oligopeptide)	N	N
YALI0_C10208g	3958	4378	3675	14191	8093	8289	1.51708	2.86212	7.31e-07	2.7e-05	Weakly similar to Candida albicans Aqr1, Protein of unknown function; repressed by fluphenazine treatment; regulated by Nrg1, Tup1		N	N
YALI0_E02156g	680	773	650	2278	1779	1257	1.51255	2.85313	1.69e-08	8.87e-07	Similar to Saccharomyces cerevisiae Nha1, Na+/H+ antiporter; involved in sodium and potassium efflux through the plasma membrane	Transporter (Na+/H+)	N	N
YALI0_A05951g	57	73	100	297	197	99	1.51127	2.85061	0.00603177	0.0489516	YlSng1, Similar to Saccharomyces cerevisiae Sng1, Protein involved in 6-azauracil transport; regulates phospholipid translocation and cell wall organization; localizes to cell periphery, plasma membrane, and vacuole	Transporter	N	N
YALI0_E23430g	433	434	379	1211	807	1103	1.50982	2.84774	7.7e-10	5.18e-08	YlCsr1, Similar to Saccharomyces cerevisiae Csr1, Phosphatidylinositol transfer protein	Lipid metabolism	N	N
YALI0_E04532g	585	639	626	1987	1528	1161	1.50962	2.84736	2.18e-10	1.64e-08	No similarity, 397 a.a.		N	N
YALI0_D06149g	119	156	122	547	240	224	1.50414	2.83655	0.00666207	0.052727	Similar to Saccharomyces cerevisiae Pry1, Lipid binding protein; binds to both free fatty acids with preference for saturated long-chain fatty acids and to sterols	Metabolism	Y	N
YALI0_E04961g	26	38	52	57	143	84	1.50007	2.82857	0.0286197	0.151571	No similarity, 232 a.a.		N	N
YALI0_F12089g	1426	1320	1515	5477	3169	2219	1.4997	2.82784	0.00121624	0.0144389	YlYcf1, Similar to Saccharomyces cerevisiae Ycf1, Vacuolar glutathione S-conjugate transporter	Transporter	N	N
YALI0_B08052g	8	21	10	34	41	20	1.49704	2.82262	0.010364	0.0733867	Similar to Saccharomyces cerevisiae YDR541C, Aldehyde reductase; substrates include both aromatic and aliphatic aldehydes; uses NADPH as cofactor	Metabolism	N	N
YALI0_B06688g	402	579	427	899	1307	1202	1.49227	2.81332	9.46e-06	0.000247624	No similarity, 259 a.a.		N	N
YALI0_C04774g	364	362	324	926	815	849	1.49206	2.8129	2.19e-09	1.4e-07	Similar to Emericella nidulans Cdc11, septin cytoskeleton	Cytoskeleton	N	N
YALI0_E14509g	40	26	50	120	120	53	1.48913	2.80719	0.00241379	0.0248259	No similarity
YALI0_B10736g	2379	2030	1889	7033	5612	3077	1.48491	2.799	0.000231936	0.0038604	YlYhm2, Highly similar to Saccharomyces cerevisiae Yhm2, Citrate and oxoglutarate carrier protein; exports citrate from and imports oxoglutarate into the mitochondrion	Transporter	N	N
YALI0_A19250g	211	188	213	670	465	392	1.48328	2.79583	9.58e-09	5.41e-07	No similarity, 213 a.a.		N	N
YALI0_B13508g	30	27	18	82	62	41	1.47756	2.78477	0.000686785	0.00931315	Similar to Schizosaccharomyces pombe Probable histone H3 variant	Transcription factor	N	N
YALI0_D23925g	2327	3083	2769	4897	8064	6684	1.4772	2.78408	0.000175738	0.00309211	No similarity, 949 a.a.		N	N
YALI0_D13662g	14	5	6	19	25	17	1.47003	2.77028	0.0356563	0.177365	No similarity, 131 a.a.		N	N
YALI0_A15125g	329	301	301	709	770	759	1.45965	2.75041	7.87e-09	4.54e-07	Similar to Saccharomyces cerevisiae Pho84, High-affinity inorganic phosphate (Pi) transporter; also low-affinity manganese transporter	Transporter (Pi)	N	N
YALI0_E23925g	951	1114	1134	2450	2771	2418	1.44973	2.73158	8.75e-10	5.82e-08	YlAaf1, Similar to Candida albicans Aaf1, Possible regulatory protein; possible adhesin-like; Glu-rich domain; production in S. cerevisiae increases endothelial cell adherence and flocculence	Transcription factor	N	N
YALI0_F26565g	15	7	21	36	33	36	1.44817	2.72863	0.00712164	0.0551431	No similariy. Has signal peptide, putative GPI-anchor site, HD repeats, and Ser/Thr-rich repeats	Putative cell wall protein	Y	Y
YALI0_E07898g	1443	1673	1622	5142	3609	2753	1.44771	2.72774	3.47e-07	1.39e-05	Weakly similar to Saccharomyces cerevisiae Clg1, Cyclin-like protein that interacts with Pho85p	Cell cycle	N	N
YALI0_F11319g	280	339	314	725	817	678	1.44599	2.7245	1.11e-08	6.21e-07	No similarity, 912 a.a.		N	N
YALI0_F28677g	1105	1336	1279	4965	2289	1746	1.42076	2.67726	0.0151175	0.0969435	No similarity, 1131 a.a.		N	N
YALI0_E22396g	10	13	16	49	22	23	1.41608	2.66859	0.0115877	0.0796668	Highly similar to Yarrowia lipolytica YALI0F18832g		Y	N
YALI0_F08789g	143	211	131	549	347	239	1.4007	2.64031	0.000718789	0.0096044	Weakly similar to Saccharomyces cerevisiae Sln1, Transmembrane histidine phosphotransfer kinase and osmosensor; regulates MAP kinase cascade	Kinase	Y	N
YALI0_D09317g	416	459	373	665	1083	1082	1.39961	2.6383	0.000668025	0.00915189	No similarity, 450 a.a.		N	N
YALI0_E17589g	34	56	35	150	76	65	1.38829	2.61767	0.00383005	0.0355044	Similar to Saccharomyces cerevisiae Opt2, Oligopeptide transporter	Transporter	N	N
YALI0_E18942g	295	319	201	846	590	447	1.38599	2.61351	4.06e-06	0.000122207	Some similarities with Saccharomyces cerevisiae Sec59, Dolichol kinase; catalyzes the terminal step in dolichyl monophosphate (Dol-P) biosynthesis	Kinase	N	N
YALI0_D13156g	1128	1392	1202	3527	2724	2310	1.38129	2.60502	2.91e-09	1.8e-07	Weakly similar to Saccharomyces cerevisiae Vtc5, Novel subunit of the vacuolar transporter chaperone complex; vacuolar transmembrane protein that regulates biosynthesis of polyphosphate	Transporter	N	N
YALI0_E31240g	43	35	41	146	76	58	1.37912	2.60109	0.00521609	0.0444203	No similarity, 205 a.a.		N	N
YALI0_A12573g	13	14	18	55	21	29	1.36777	2.58071	0.00992487	0.0715287	Weakly similar to Kluyveromyces lactis Potential acid phosphatase	Phosphatase	N	Y
YALI0_E34221g	70	51	52	173	143	82	1.36654	2.57851	0.000200303	0.00346861	No similarity, 293 a.a.		N	N
YALI0_A15103g	87	134	129	270	258	258	1.36053	2.56779	2.58e-06	8.17e-05	Similar to Saccharomyces cerevisiae Faa2, Medium chain fatty acyl-CoA synthetase	Lipid metabolism	N	N
YALI0_E02288g	1173	1293	1195	1575	3067	3387	1.3567	2.56098	0.0113579	0.0784247	Similar to Saccharomyces cerevisiae RIib1, GTP cyclohydrolase II; catalyzes the first step of the riboflavin biosynthesis pathway	Protease	N	N
YALI0_B21780g	841	802	750	764	2141	2288	1.34994	2.54902	0.0487079	0.214305	Similar to Saccharomyces cerevisiae Gcy1, Glycerol dehydrogenase; involved in an alternative pathway for glycerol catabolism used under microaerobic conditions; also has mRNA binding activity; member of the aldo-keto reductase (AKR) family	Glycerol metabolism	N	N
YALI0_F06336g	930	974	1010	1449	2853	2099	1.34659	2.54311	0.00509935	0.0438682	Similar to Saccharomyces cerevisiae Dug2, Component of glutamine amidotransferase (GATase II)	Metabolism	N	N
YALI0_F23507g	636	784	724	707	1947	1970	1.34177	2.53461	0.0431047	0.20017	Pns1, Some similarities with Neurospora crassa Uncharacterized protein B13I18.30	Transporter	N	N
YALI0_D16819g	13	20	18	27	33	51	1.34118	2.53359	0.0126327	0.0847535	No similarity, 339 a.a.		N	N
YALI0_B18986g	2448	2699	2317	8370	4980	3552	1.33946	2.53056	0.00135116	0.0156055	YlFgr2, Similar to Candida albicans Fgr2, Plasma membrane transporter of the major facilitator superfamily	Transporter	N	N
YALI0_E27159g	13	18	11	24	30	37	1.33891	2.52961	0.0227719	0.128531	Weakly similar to Saccharomyces cerevisiae Hol1, Putative transporter in the major facilitator superfamily	Transporter	N	N
YALI0_E30921g	144	212	177	315	390	454	1.33405	2.5211	4.6e-05	0.000982366	Weakly similar to Neurospora crassa NCU03105.1 predicted protein (39797 - 38088)	Autophagy	N	N
YALI0_C23925g	17	22	19	54	42	33	1.33143	2.51653	0.00697222	0.0544396	Weakly similar to Saccharomyces cerevisiae Nnf1, Essential component of the outer kinetochore MIND complex; joins kinetochore subunits contacting DNA to those contacting microtubules	Cell cycle	N	N
YALI0_E11385g	884	838	830	1054	2359	2093	1.32963	2.51339	0.0143981	0.0938372	No similarity, 59 a.a.		N	N
YALI0_D24365g	141	168	144	518	264	235	1.32562	2.50641	0.0022539	0.0235608	Weakly similar to Bombyx mori Fibroin heavy chain precursor (Fib-H) (H-fibroin)		N	Y
YALI0_B19756g	1163	1253	997	3293	2229	2038	1.32327	2.50233	1.22e-08	6.67e-07	No similarity, 308 a.a.		N	Y
YALI0_A03949g	19	22	25	32	52	58	1.31751	2.49236	0.00634362	0.0509004	Similar to Saccharomyces cerevisiae Opt2, Oligopeptide transporter	Oligopeptide transporter	N	N
YALI0_B01430g	30	27	22	80	55	40	1.31538	2.48867	0.00246172	0.0251568	No similarity, 537 a.a.		N	N
YALI0_D14916g	3679	3181	3540	8976	7647	6276	1.31298	2.48454	7.89e-09	4.54e-07	Similar to Saccharomyces cerevisiae Trl1, tRNA ligase; required for tRNA splicing and for both splicing and translation of HAC1 mRNA in the UPR; has phosphodiesterase, polynucleotide kinase, and ligase activities; localized at the inner nuclear envelope and cytoplasm	RNA processing	N	N
YALI0_F30261g	909	992	1221	1538	2689	2488	1.31247	2.48367	0.00235701	0.024399	Some similarities with Saccharomyces cerevisiae Uls1, Swi2/Snf2-related translocase, SUMO-Targeted Ubiquitin Ligase (STUbL); required for maintenance of NHEJ inhibition at telomeres	Transcription factor	N	N
YALI0_F25465g	643	790	694	1708	1594	1333	1.31196	2.48278	3.9e-08	1.93e-06	No similarity, 486 a.a.		N	N
YALI0_A18832g	25	28	23	74	43	50	1.31078	2.48075	0.00314078	0.030533	Similar to Candida albicans Peptide transport protein	Transporter	N	N
YALI0_E22825g	185	161	193	281	432	442	1.30439	2.4698	0.000679063	0.0092477	Some similarities with Schizosaccharomyces pombe Spindle pole body associated protein sad1	Cell polarity	N	N
YALI0_E12331g	410	553	411	1143	1058	773	1.30364	2.46851	1.02e-07	4.54e-06	Similar to Yarrowia lipolytica YALI0D23771g		N	N
YALI0_C06578g	554	845	710	2362	1257	1014	1.29631	2.45599	0.00373903	0.0349651	Similar to Candida albicans H+/nucleoside cotransporter	Transporter	N	N
YALI0_C05687g	4372	5167	4155	13007	8628	8057	1.29261	2.44971	1.23e-08	6.67e-07	No similarity, 222 a.a.		Y	N
YALI0_E14949g	2674	2317	2574	8426	4955	3314	1.29144	2.44771	0.00424208	0.037947	YlAco2, highly similar to S. cerevisiae Aco2, Putative mitochondrial aconitase isozyme	Amino acids metabolism	N	N
YALI0_A20152g	17	35	26	87	50	33	1.28979	2.44493	0.0103243	0.0731868	Highly similar to Saccharomyces cerevisiae Eft1, elongation factor 2 (EF-2), also encoded by EFT2		N	N
YALI0_E34507g	57	70	58	177	107	116	1.28785	2.44164	0.000106469	0.00201189	412 a.a. , Weakly similar to Yarrowia lipolytica Triacylglycerol lipase precursor (EC 3.1.1.3)	Lipid metabolism	N	N
YALI0_D07502g	17	12	16	35	24	38	1.28675	2.43978	0.0198905	0.116782	Weakly similar to Saccharomyces cerevisiae Sps1, STE20-family GCKIII protein kinase; required for prospore membrane closure, efficient spore packaging, and localization of enzymes involved in spore wall synthesis	Signal transduction	N	N
YALI0_B03344g	720	770	656	1271	1767	1495	1.28524	2.43722	4.52e-06	0.000133584	YlDic1, Similar to Saccharomyces cerevisiae Dic1, Mitochondrial dicarboxylate carrier	Transporter	N	N
YALI0_E20713g	1536	1602	1417	4047	3172	2567	1.28026	2.42883	2.84e-08	1.43e-06	YlAgp3, Similar to Saccharomyces cerevisiae Agp3, Low-affinity amino acid permease	Transporter (Amino acids)	N	N
YALI0_C08855g	297	324	300	809	631	537	1.27935	2.42729	3.29e-07	1.34e-05	C. sp, Cadmium induced CIP1 protein		N	N
YALI0_D25938g	776	778	814	2847	1398	957	1.27831	2.42555	0.0227772	0.128531	Similar to Saccharomyces cerevisiae Chs1, Chitin synthase I; requires activation from zymogenic form in order to catalyze the transfer of N-acetylglucosamine (GlcNAc) to chitin; required for repairing the chitin septum during cytokinesis	Cell wall biogenesis	N	N
YALI0_D24079g	143	157	159	463	301	229	1.2755	2.42083	8.45e-05	0.00165068	Similar to Candida albicans Kip4, S. cerevisiae Smy1 ortholog; Tn mutation affects filamentous growth; filament induced; has Mob2-dependent hyphal regulation	Metabolism	N	N
YALI0_F27753g	1476	2028	1824	4950	3723	2757	1.27528	2.42045	5.94e-07	2.29e-05	Some similarities with Schizosaccharomyces pombe Ppr5, Pentatricopeptide repeat-containing protein 5, mitochondrial		N	N
YALI0_B21890g	206	160	187	300	483	380	1.2727	2.41614	0.000605303	0.00851557	Weakly similar to DEHA0E09339g Debaryomyces hansenii IPF 12176.1	Signal transduction	N	N
YALI0_D15928g	1089	1346	981	4286	1741	1411	1.27132	2.41383	0.0457376	0.208512	Some similarities with Saccharomyces cerevisiae YNL234W, Protein of unknown function with similarity to globins; has a functional heme-binding domain		N	N
YALI0_C04048g	15	18	28	60	31	41	1.26855	2.40919	0.00792339	0.0598895	No similarity, 430 a.a.		Y	N
YALI0_D24277g	241	306	303	641	581	575	1.26847	2.40906	6.53e-07	2.45e-05	163 a.a. , No similarity, Putative fungal-type cell wall protein	Putative cell wall protein	Y	N
YALI0_A06589g	415	406	329	1301	660	525	1.2673	2.4071	0.00808408	0.0607447	Similar to Saccharomyces cerevisiae Ktr1, Alpha-1,2-mannosyltransferase	Protease	N	N
YALI0_F00528g	599	690	760	1575	1604	1165	1.26591	2.40478	1.04e-07	4.6e-06	No similarity, 168 a.a.		N	N
YALI0_D19316g	453	532	504	1860	781	595	1.26109	2.39676	0.0453323	0.20696	No similarity, 553 a.a.		N	N
YALI0_F08165g	206	224	207	692	396	281	1.25973	2.39452	0.00408236	0.036724	Some similarities with Schizosaccharomyces pombe 7 CDC7 OR SPBC21.06C gene Cell division control protei	Kinase	N	N
YALI0_E26521g	93	163	162	177	332	348	1.25789	2.39145	0.0139109	0.091597	Weakly similar to Saccharomyces cerevisiae Spc110, Inner plaque spindle pole body (SPB) component		N	N
YALI0_C22748g	841	1010	805	1481	2218	1777	1.25483	2.38638	0.000101228	0.00191853	Similar to Brevibacterium linens 1 4-butanediol diacrylate esterase	Protease	N	N
YALI0_D00781g	150	222	177	624	317	230	1.2497	2.37791	0.0159321	0.100453	No similarity, 264 a.a.		N	N
YALI0_D01694g	22	34	39	82	63	55	1.24698	2.37344	0.0024326	0.0249792	Similar to Saccharomyces cerevisiae Sps19, Peroxisomal 2,4-dienoyl-CoA reductase	Metabolism	N	N
YALI0_A08558g	42	57	43	107	116	69	1.23204	2.34899	0.000776396	0.0101201	No similarity, 309 a.a.		N	N
YALI0_E32285g	156	134	113	387	238	217	1.23025	2.34607	1.76e-05	0.000423991	No similarity, 456 a.a.		N	N
YALI0_D18249g	594	729	581	2140	1137	731	1.22836	2.34301	0.0201972	0.118348	Some similarities with Neurospora crassa Dynactin (150 kDa dynein-associated polypeptide) ro-3		N	N
YALI0_D07524g	407	424	395	1196	796	570	1.22703	2.34084	0.000224484	0.00376321	YlAge1, Similar to Candida albicans Age1, Putative GTPase activator; induced in low iron	Metabolism	N	N
YALI0_E29931g	51	64	63	205	92	79	1.2263	2.33966	0.0218746	0.125064	No similarity, 839 a.a.		N	N
YALI0_F30107g	242	201	214	573	446	348	1.22619	2.33948	2.12e-06	7.07e-05	No similarity, 236 a.a.		N	N
YALI0_E04268g	321	349	305	868	702	450	1.224	2.33593	2.4e-05	0.000555137	No similarity, 392 a.a.		N	N
YALI0_D18502g	105	113	97	310	177	166	1.21741	2.32528	0.000130002	0.00240674	No similarity, 495 a.a.		N	N
YALI0_E08085g	329	363	247	611	598	682	1.21512	2.3216	2.16e-06	7.13e-05	No similarity, 91 a.a.		N	N
YALI0_E26763g	23	16	19	43	42	34	1.2146	2.32076	0.0155896	0.0991677	No similarity, 95 a.a.		N	N
YALI0_A14564g	83	98	62	167	185	137	1.21028	2.31383	0.000150062	0.00269985	No similarity, 224 a.a.		N	N
YALI0_D18722g	1500	1487	1523	2662	3309	3112	1.20897	2.31173	2.66e-07	1.11e-05	Similar to Schizosaccharomyces pombe UV- induced protein uvi15		N	N
YALI0_A10483g	100	98	111	194	262	167	1.20168	2.30007	0.000207577	0.00355441	No similarity, 518 a.a.		N	N
YALI0_C14586g	1220	1127	1080	2825	2281	1823	1.19082	2.28283	2.75e-07	1.14e-05	YlAef3, Highly similar to Saccharomyces cerevisiae Aef3, Glucose-repressible ADP-ribosylation factor; GTPase of Ras superfamily involved in regulating cell polarity and invasive growth	Cell polarity	N	N
YALI0_E02442g	41	52	40	135	81	55	1.19051	2.28233	0.00521378	0.0444203	Weakly similar to Candida albicans Sfu1, GATA-type transcription factor; regulator of iron-responsive genes; represses iron utilization genes if iron is present	Transcription factor	N	N
YALI0_A02266g	89	96	115	315	162	140	1.18869	2.27946	0.00585279	0.0479253	Weakly similar to Yarrowia lipolytica YALI0E24255g transposon Mutyl MudrA	Protease	N	N
YALI0_B21054g	182	267	238	721	373	309	1.18822	2.27872	0.00753166	0.0573358	No similarity, 649 a.a.		N	N
YALI0_C10450g	862	950	741	2616	1502	1083	1.18776	2.27799	0.00504923	0.0436393	Weakly similar to Saccharomyces cerevisiae YMR244W, Putative protein of unknown function		Y	N
YALI0_E16016g	6968	6679	5658	15570	12594	10631	1.18706	2.27688	1.62e-07	6.97e-06	Similar to Saccharomyces cerevisiae Fat1, Very long chain fatty acyl-CoA synthetase and fatty acid transporter	Lipid metabolism	N	N
YALI0_E26719g	21	19	20	45	30	45	1.18278	2.27013	0.018122	0.109297	Y. lipolytica YALI0E26719p, sucrose catabolic process	Sucrose metabolism	Y	N
YALI0_C13750g	850	978	865	2818	1449	1201	1.17794	2.26254	0.00726962	0.0558066	YlMsn4, C2H2 zinc finger transcription factor, Some similarities with Saccharomyces cerevisiae Msn4, Stress-responsive transcriptional activator	Transcription factor	N	N
YALI0_D12078g	3193	4081	3246	6280	8200	6145	1.17537	2.2585	4.27e-06	0.000127962	Some similarities with Saccharomyces cerevisiae YOR338W, Putative protein of unknown function		N	N
YALI0_C21406g	31	38	51	124	80	41	1.17407	2.25647	0.0238405	0.132293	YlJen1. Similar to Saccharomyces cerevisiae Jen1, Monocarboxylate/proton symporter of the plasma membrane	Transporter	N	N
YALI0_E05819g	14895	16678	14239	43539	26087	22274	1.17028	2.25056	0.000221526	0.00373321	Weakly similar to Saccharomyces cerevisiae Flo11, GPI-anchored cell surface glycoprotein (flocculin)	Putative cell wall protein	Y	N
YALI0_B18194g	2136	2222	2076	4789	4379	3575	1.16947	2.24929	3.64e-07	1.45e-05	Highly similar to the N-terminal region of YALI0C11165g and YALI0B18194g, both of which are similar to Candida albicans Hyr1, a GPI-anchored hyphal cell wall protein.	Putative cell wall protein	Y	N
YALI0_F15895g	428	506	474	480	1173	1054	1.16942	2.24922	0.0397315	0.18966	Weakly similar to Saccharomyces cerevisiae Spc34, Essential subunit of the Dam1 complex (aka DASH complex)	Cell cycle	N	N
YALI0_F11341g	203	247	245	403	500	456	1.16775	2.24661	1.01e-05	0.00026378	Weakly similar to Saccharomyces cerevisiae Srb8, Subunit of the RNA polymerase II mediator complex; associates with core polymerase subunits to form the RNA polymerase II holoenzyme; essential for transcriptional regulation; involved in glucose repression	RNA processing	N	N
YALI0_B07117g	289	260	274	366	666	564	1.16564	2.24333	0.00568237	0.0468737	Similar to Saccharomyces cerevisiae Gcy1, Glycerol dehydrogenase; involved in an alternative pathway for glycerol catabolism used under microaerobic conditions; also has mRNA binding activity; member of the aldo-keto reductase (AKR) family	Glycerol metabolism	N	N
YALI0_E00286g	33	19	33	70	59	42	1.16551	2.24312	0.0062712	0.0505096	Y. lipolytica, LIP7 lipase;Y. lipolytica, LIP8, lipase possible transmembrane segment	Lipid metabolism	Y	N
YALI0_F16665g	353	386	404	1128	632	535	1.162	2.23767	0.00166901	0.0183793	Some similarities with Saccharomyces cerevisiae Spa2, Component of the polarisome; functions in actin cytoskeletal organization during polarized growth	Cell polarity	N	N
YALI0_B18348g	2095	2122	1762	4753	3646	3377	1.15903	2.23307	4.46e-07	1.75e-05	Similar to Saccharomyces cerevisiae Pmi40, Mannose-6-phosphate isomerase	Metabolism	N	N
YALI0_F07040g	18	17	26	53	33	36	1.15827	2.23189	0.0174379	0.106929	Weakly similar to Saccharomyces cerevisiae Fre3, Ferric reductase	Transporter (iron)	Y	N
YALI0_A20273g	182	186	132	493	334	167	1.15403	2.22535	0.0182515	0.109663	YlFet3, Similar to Saccharomyces cerevisiae Fet3, Ferro-O2-oxidoreductase; multicopper oxidase that oxidizes ferrous (Fe2+) to ferric iron (Fe3+) for subsequent cellular uptake by transmembrane permease Ftr1p	Transporter (iron)	N	N
YALI0_F08327g	9244	10056	9735	17879	21356	17059	1.15022	2.21947	5.18e-07	2.02e-05	Weakly similar to Saccharomyces cerevisiae Zeo1, Peripheral membrane protein of the plasma membrane; interacts with Mid2p; regulates the cell integrity pathway mediated by Pkc1p and Slt2p; the authentic protein is detected in a phosphorylated state in highly purified mitochondria	Membrane protein	N	N
YALI0_E20999g	78	64	42	121	124	111	1.14972	2.21871	0.000845449	0.0106717	Weakly similar to Candida albicans Fmo2, Protein with a monooxygenase domain	Metabolism	N	N
YALI0_F16918g	274	289	267	639	464	512	1.14167	2.20636	7.43e-06	0.000201307	Weakly similar to Saccharomyces cerevisiae Sli1, N-acetyltransferase; confers resistance to the sphingolipid biosynthesis inhibitor myriocin (ISP-1) by converting it into N-acetyl-myriocin, co-operates with Ypk1p in mediating resistance to myriocin	Metabolism	N	N
YALI0_D10285g	2080	2143	2172	4395	4443	3536	1.13779	2.20044	7.77e-07	2.84e-05	Weakly similar to Saccharomyces cerevisiae Fap1, Protein that binds to Fpr1p, zinc finger transcription factor	Transcription factor	N	N
YALI0_C12364g	151	206	176	545	273	231	1.13447	2.19538	0.0116333	0.0798943	YlNrg1, Similar to Candida albicans Nrg1, Transcription factor/repressor; regulates chlamydospore formation/hyphal gene induction/virulence and rescue/stress response genes; effects both Tup1 dependent and independent regulation	Transcription factor	N	N
YALI0_F27203g	836	1064	911	1784	1937	1657	1.13307	2.19324	1.89e-06	6.38e-05	No similarity, 623 a.a.		N	N
YALI0_E14234g	1974	2031	1810	5498	3597	2305	1.1322	2.19192	0.00340609	0.0323731	YlYbt1, Similar to Saccharomyces cerevisiae Ybt1, Transporter of the ATP-binding cassette (ABC) family; involved in bile acid transport	Transporter	Y	N
YALI0_D16907g	79	70	110	158	163	179	1.1316	2.19101	0.000274014	0.00444195	No similarity, 631 a.a.		N	N
YALI0_D02673g	325	511	389	952	782	624	1.13146	2.19081	4.54e-06	0.000133584	Weakly similar to Saccharomyces cerevisiae Ptr3, Component of the SPS plasma membrane amino acid sensor system; senses external amino acid concentration and transmits intracellular signals that result in regulation of expression of amino acid permease genes	Membrane protein	N	N
YALI0_C05841g	37	38	22	40	55	86	1.13138	2.19069	0.0493116	0.215426	No similarity, 219 a.a.		N	N
YALI0_D01936g	119	175	139	319	299	213	1.12896	2.18702	5.98e-05	0.00122	Weakly similar to Saccharomyces cerevisiae Eos1, Protein involved in N-glycosylation	Stress response	N	N
YALI0_D24101g	597	524	629	969	1243	1121	1.12365	2.17897	3.7e-06	0.000113076	Similar to Saccharomyces cerevisiae Mnn4, putative positive regulator of mannosylphosphate transferase Mnn6p	Cell wall organization and biogenesis	N	N
YALI0_C06460g	1651	2053	1867	5091	3028	2693	1.12248	2.1772	0.000223923	0.00376321	Some similarities with Candida albicans Mih1, Putative protein phosphatase of the PTP family	Cell cycle	N	N
YALI0_D02761g	753	1073	838	1778	1817	1460	1.12021	2.17378	2.52e-06	8.04e-05	Similar to Candida albicans Clg1, Putative cyclin-like protein; transcription is regulated upon yeast-hyphal switch	Cell cycle	N	N
YALI0_E06809g	403	452	431	981	904	581	1.117	2.16895	5.59e-06	0.000159332	Some similarities Saccharomyces cerevisiae Pin2, Exomer-dependent cargo protein	Signal transduction	N	N
YALI0_D01001g	134	116	132	216	300	208	1.11481	2.16567	0.000248582	0.00409978	No similarity, 260 a.a.		N	N
YALI0_D13618g	168	197	183	193	371	450	1.11369	2.16398	0.0416288	0.195114	No similarity, 929 a.a.		N	N
YALI0_F00858g	864	1161	845	2155	1800	1493	1.11311	2.16311	2.29e-06	7.47e-05	Weakly similar to Saccharomyces cerevisiae Msg5, Dual-specificity protein phosphatase; maintains low levels of both basal and induced cell integrity pathway signaling by dephosphorylation of the Slt2p MAPK	Phosphatase	N	N
YALI0_E23023g	94	122	115	146	224	246	1.11191	2.16131	0.00499411	0.04328	No similarity, 382 a.a.		N	N
YALI0_A05885g	2383	2421	2397	5345	4654	3729	1.10972	2.15804	1.16e-06	4.13e-05	Weakly similar to Yarrowia lipolytica YALI0A07667g		N	N
YALI0_E04334g	75	67	60	148	138	98	1.1074	2.15457	0.000840849	0.0106558	No similarity, 303 a.a.		Y	N
YALI0_A18403g	446	574	466	985	918	890	1.10532	2.15147	6.63e-06	0.00018332	No similarity, 700 a.a.		N	N
YALI0_B18942g	31	38	38	73	64	65	1.10379	2.14919	0.0067701	0.0533177	No similarity, has a DNA binding domain	Putative transcription factor	N	N
YALI0_A07865g	53	73	43	102	118	94	1.10263	2.14746	0.00215085	0.0228197	No similarity, 152 a.a.		Y	N
YALI0_E09372g	332	380	341	1104	500	427	1.09742	2.13971	0.0305908	0.158441	No similarity, 175 a.a.		N	N
YALI0_F01925g	684	949	783	2151	1443	1002	1.09675	2.13872	0.00120355	0.0143149	Similar to Candida albicans Chs4, Activator of Chs3p chitin synthase; required for wild-type wall chitin content, but not for hyphal growth	Cell wall biogenesis	N	N
YALI0_F08811g	320	339	298	973	434	433	1.0966	2.13851	0.0174448	0.106929	No similarity, 1021 a.a.		N	N
YALI0_D00979g	295	358	310	797	610	417	1.09454	2.13545	5.62e-05	0.00116022	No similarity, 724 a.a.		N	N
YALI0_E08162g	5340	5654	4554	11595	9684	7919	1.09222	2.13202	1.5e-06	5.17e-05	Weakly similar to CA0775|CaIFK2 Candida albicans	Metabolism	N	N
YALI0_D07986g	881	1110	876	2394	1796	1224	1.09195	2.13162	0.000122687	0.00228456	Similar to Saccharomyces cerevisiae sterol acyltransferase	Lipid Metabolism	N	N
YALI0_D26818g	5160	6427	5328	12604	10795	8328	1.09085	2.13	1.53e-06	5.26e-05	YlSmf2, Similar to Saccharomyces cerevisiae Smf2, Divalent metal ion transporter involved in manganese homeostasis	Transporter	N	N
YALI0_A14212g	154	219	137	401	350	203	1.08958	2.12811	0.000911867	0.0113956	Similar to Saccharomyces cerevisiae alpha-glucoside permease	Glucoside permease	N	N
YALI0_F06094g	761	936	862	1599	1756	1396	1.08598	2.12281	5e-06	0.000144607	No similarity, 614 a.a.		N	N
YALI0_E14817g	591	529	582	1300	1139	765	1.08352	2.1192	5.2e-06	0.000149745	Similar to Saccharomyces cerevisiae YBL055C, 3'-->5' exonuclease and endonuclease with a possible role in apoptosis	Protease	N	N
YALI0_D12628g	2145	2514	2237	4212	4482	4046	1.08141	2.11611	3.15e-06	9.83e-05	Weakly similar to Candida albicans Ctf1, Putative zinc-finger transcription factor, similar to A. nidulans FarA and FarB; activates genes required for fatty acid degradation	Transcription factor	N	N
YALI0_B17754g	840	955	916	2517	1437	1164	1.07554	2.10751	0.00320249	0.0309445	Weakly similar to Saccharomyces cerevisiae Trm732, Protein involved in 2'-O-methylation of C32 of substrate tRNAs; interacts with 2'-O-ribose methyltransferase Trm7p	Protease	N	N
YALI0_E05071g	27	25	43	66	64	48	1.07234	2.10284	0.0103133	0.0731868	Weakly similar to Saccharomyces cerevisiae Cft8, Subunit of a complex with Ctf18p; shares some subunits with Replication Factor C; required for sister chromatid cohesion		N	N
YALI0_F30437g	11818	13587	10503	22784	20830	22201	1.07124	2.10123	2.91e-06	9.17e-05	No similarity, 212 a.a.		Y	N
YALI0_E04224g	164	149	181	166	340	386	1.06984	2.0992	0.0489597	0.214582	Similar to Saccharomyces cerevisiae Thi20, Trifunctional enzyme of thiamine biosynthesis, degradation and salvage	Metabolism	N	N
YALI0_E22803g	1244	1481	1320	2272	2793	2307	1.06607	2.09372	6.13e-06	0.000173115	Similar to Saccharomyces cerevisiae YML018C, Protein of unknown function		N	N
YALI0_C07194g	81	93	69	112	166	159	1.06312	2.08945	0.00124197	0.0146355	Weakly similar to Saccharomyces cerevisiae Mch4, Protein with similarity to mammalian monocarboxylate permeases	Permease (monocarboxylate)	N	N
YALI0_C01089g	46	54	46	115	88	67	1.06306	2.08935	0.00360399	0.0341018	No similarity, 143 a.a.		N	N
YALI0_D13574g	203	179	217	456	340	315	1.06005	2.08501	5.53e-05	0.00114666	Similar to Saccharomyces cerevisiae Rkm5, Protein lysine methyltransferase; monomethylates Lys-46 of the ribosomal large subunit Rpl1a/Rpl1b	Metabolism	N	N
YALI0_A11561g	25	26	9	46	23	40	1.05996	2.08487	0.0420544	0.196346	No similarity, 569 a.a.		Y	N
YALI0_B12606g	186	202	179	523	320	214	1.05768	2.08159	0.00814541	0.0610057	No similarity, 509 a.a.		N	N
YALI0_D01738g	261	239	199	400	465	402	1.0564	2.07973	6.78e-05	0.00136654	Weakly similar to Saccharomyces cerevisiae C6_04410C_A, Predicted alcohol dehydrogenase	Metabolism	N	N
YALI0_F11011g	1712	2126	1556	4137	3032	2672	1.04999	2.07051	4.9e-06	0.00014282	No similarity
YALI0_F03432g	1539	1776	1617	1734	3452	3558	1.04969	2.07009	0.0323078	0.16514	Weakly similar to Saccharomyces cerevisiae Atg13, Regulatory subunit of the Atg1p signaling complex; required for vesicle formation during autophagy and the cytoplasm-to-vacuole targeting (Cvt) pathway	Signal transduction	N	N
YALI0_E30305g	38	28	43	98	39	66	1.04611	2.06496	0.0155097	0.0991599	Probable endonuclease LCL3, Similar to Saccharomyces cerevisiae Lcl3, Putative protein of unknown function	Protease	N	N
YALI0_E08470g	34	26	37	47	64	64	1.04561	2.06425	0.0147482	0.0950826	No similarity, 374 a.a.		N	N
YALI0_E02178g	1010	1005	957	2057	1831	1505	1.04121	2.05796	8.41e-06	0.000221105	some similarities with uniprot|Q01165 Magnaporthe grisea Transposase	Putative transcription factor	N	N
YALI0_F30921g	329	442	380	1011	590	508	1.03975	2.05587	0.00147059	0.0165655	Weakly similar to Saccharomyces cerevisiae Bre4, Zinc finger protein containing five transmembrane domains		N	N
YALI0_D14300g	29	23	35	44	45	67	1.03464	2.04861	0.0204504	0.119612	Similar to Saccharomyces cerevisiae Yps3,Aspartic protease	Putative cell wall protein	Y	N
YALI0_A17919g	6238	6928	5749	14209	10484	9476	1.03243	2.04547	4.7e-06	0.000137663	Similar to Saccharomyces cerevisiae Tos1, Covalently-bound cell wall protein of unknown function	Cell wall protein	Y	Y
YALI0_E05357g	70	44	47	157	81	60	1.03218	2.04512	0.0343601	0.172969	No similarity, 727 a.a.		N	N
YALI0_A11473g	15	14	23	46	29	21	1.02921	2.0409	0.0496382	0.216448	Similar to Saccharomyces cerevisiae Ste6, Plasma membrane ATP-binding cassette (ABC) transporter; required for the export of a-factor, catalyzes ATP hydrolysis coupled to a-factor transport; contains 12 transmembrane domains and two ATP binding domains; expressed only in MATa cells; human homolog ABCB1 mediates multidrug resistance in many chemotherapy-resistant tumors by effluxing toxic compound…	Transporter (ABC)	N	N
YALI0_E18832g	249	243	174	533	318	351	1.02856	2.03998	8.24e-05	0.00161865	Similar to Saccharomyces cerevisiae DNA-directed DNA polymerase alpha subunit	Protease	N	N
YALI0_C18491g	317	443	381	856	652	545	1.027	2.03779	3.19e-05	0.000702902	Similar to Saccharomyces cerevisiae Opt2, Oligopeptide transporter	Transporter (Oligopeptide)	N	N
YALI0_B23034g	98	130	119	298	191	141	1.02525	2.03532	0.00202006	0.0217941	Weakly similar to Schizosaccharomyces pombe Ssl3, MAU2 chromatid cohesion factor homolog		Y	N
YALI0_D04158g	204	195	173	362	272	384	1.02309	2.03227	0.000161696	0.00288479	Weakly similar to Saccharomyces cerevisiae Ung1, Uracil-DNA glycosylase; required for repair of uracil in DNA formed by spontaneous cytosine deamination	Protease	N	N
YALI0_A18524g	80	71	66	112	146	125	1.01984	2.02769	0.0023295	0.0241927	No similarity, 298 a.a.		N	Y
YALI0_E03388g	759	883	856	1466	1601	1361	1.01888	2.02634	1.89e-05	0.000453991	Similar to Schizosaccharomyces pombe Myosin regulatory light chain cdc4		N	N
YALI0_F23903g	903	1110	858	2161	1651	1320	1.01833	2.02557	1.3e-05	0.000328008	Similar to Saccharomyces cerevisiae Itr2, Myo-inositol transporter; member of the sugar transporter superfamily; expressed constitutively	Transporter	N	N
YALI0_D14366g	82	106	110	192	190	149	1.01825	2.02545	0.000828146	0.0105915	Y. lipolytica, YALI0D14388g		N	N
YALI0_D17842g	198	247	196	563	319	272	1.01408	2.01961	0.0033973	0.0323377	Weakly similar to Saccharomyces cerevisiae Cld1, Mitochondrial cardiolipin-specific phospholipase	Lipid metabolism	N	N
YALI0_D09295g	57	93	61	179	116	82	1.01297	2.01806	0.00514218	0.0439667	Weakly similar to Saccharomyces cerevisiae Ssy1, Component of the SPS plasma membrane amino acid sensor system	Membrane protein	N	N
YALI0_D17732g	2599	2512	2523	6731	3701	3373	1.01248	2.01737	0.00271683	0.0271131	Similar to Saccharomyces cerevisiae Gcn1, Positive regulator of the Gcn2p kinase activity	Kinase	N	N
YALI0_B14949g	448	535	465	1306	739	568	1.01159	2.01614	0.00881917	0.0651944	Similar to Saccharomyces cerevisiae Gcn2, Protein kinase; phosphorylates the alpha-subunit of translation initiation factor eIF2 (Sui2p) in response to starvation; activated by uncharged tRNAs and the Gcn1p-Gcn20p complex; contributes to DNA damage checkpoint control	Kinase	N	N
YALI0_F09119g	12	23	30	47	22	47	1.01047	2.01457	0.0409446	0.193922	270 a.a. , Some similarities with DEHA0C11132g Debaryomyces hansenii		Y	N
YALI0_F08349g	675	750	662	1172	1357	1136	1.0099	2.01377	2.87e-05	0.000646135	Some similarities with Saccharomyces cerevisiae Atg9, Transmembrane protein involved in forming Cvt and autophagic vesicles	Transporter	N	N
YALI0_F01518g	80	91	83	229	106	122	1.00707	2.00982	0.00819141	0.0611913	1583 a.a. , Some similarities with Yarrowia lipolytica YALI0B10626g		Y	N
YALI0_E12023g	92	91	91	156	190	135	1.00327	2.00454	0.00135916	0.0156646	Weakly similar to Saccharomyces cerevisiae Eco1, Acetyltransferase required for sister chromatid cohesion	Transcription factor	N	N
YALI0_E28534g	1260	1621	1404	2887	2210	2432	1.00042	2.00058	1.64e-05	0.000400735	Weakly similar to Saccharomyces cerevisiae Tir2, Putative cell wall mannoprotein; member of the Srp1p/Tip1p family of serine-alanine-rich proteins	Cell wall biogenesis	N	N

## Sheet: Downregulated- 194 genes
Downregulated genes in ngs1Δ vs WT
Gene name	WT/4NAG-1	WT/4NAG-2	WT/4NAG-3	ngs1Δ/4NAG-1	ngs1Δ/4NAG-2	ngs1Δ/4NAG-3	log2FoldChange	foldChange	P-value	Padj	Protein / homologs in S. cerevisiae and other species	Cellular function	Signal Peptide	GPI
YALI0_E34265g	6536	8542	5952	183	117	516	-4.45327	21.9063	1.19e-64	7.6e-61	Similar to Saccharomyces cerevisiae Ctt1, Cytosolic catalase T; has a role in protection from oxidative damage by hydrogen peroxide	Metabolism	N	N
YALI0_F29975g	1542	1927	1604	67	56	113	-4.21327	18.549	3.59e-52	1.15e-48	YlOar1, Similar to Candida albicans Oar1, Ortholog(s) have 3-oxoacyl-[acyl-carrier-protein] reductase (NADPH) activity, role in aerobic respiration, fatty acid metabolic process and mitochondrion localization	Metabolism	N	N
YALI0_D22550g	5	19	15	1	0	1	-4.10497	17.2076	0.00202547	0.0218156	Similar to Yarrowia lipolytica YALI0E09559g		N	N
YALI0_B13090g	400	343	381	4	16	44	-3.88348	14.7586	1.38e-31	1.26e-28	Weakly similar to Saccharomyces cerevisiae Fre3, ferric reductase	Metabolism	Y	N
YALI0_C12100g	269	254	210	20	19	6	-3.85853	14.5056	5.38e-25	2.64e-22	No similarity, amino acid transmembrane transport	Transporter	N	Y
YALI0_F01386g	10	21	14	3	0	0	-3.84577	14.3778	0.0015363	0.0171442	Weakly similar to Saccharomyces cerevisiae Fre1, Ferric reductase and cupric reductase	Transporter (iron)	Y	N
YALI0_E11649g	14	23	19	0	3	1	-3.54602	11.6804	0.000430247	0.00644832	No similarity, 131 a.a.		N	N
YALI0_D15400g	1619	1520	1938	149	116	194	-3.2782	9.70143	1.01e-24	4.62e-22	YlBio2, Similar to Saccharomyces cerevisiae Bio2, Biotin synthase; catalyzes the conversion of dethiobiotin to biotin, which is the last step of the biotin biosynthesis pathway	Metabolism	N	N
YALI0_C14696g	59	70	91	5	6	9	-3.25452	9.5435	4.65e-10	3.23e-08	No similarity, 217 a.a.		N	N
YALI0_E24167g	2469	4370	2412	315	277	289	-3.18425	9.08984	3.24e-11	2.76e-09	YlSsu1, Similar to Saccharomyces cerevisiae Ssu1, Plasma membrane sulfite pump involved in sulfite metabolism; required for efficient sulfite efflux	Transporter	N	N
YALI0_D10131g	43796	56219	43052	3626	3573	6792	-3.13391	8.77811	1.57e-38	2e-35	YlPdc1, Similar to Saccharomyces cerevisiae Pdc1, Major of three pyruvate decarboxylase isozymes; key enzyme in alcoholic fermentation	Metabolism	N	N
YALI0_F02211g	1383	1860	1624	45	98	329	-3.11128	8.64149	1.69e-32	1.8e-29	Weakly similar to Saccharomyces cerevisiae 2,4-dienoyl-CoA reductase (NADPH), oxidoreductase activity, acting on the CH-OH group of donors, NAD or NADP as acceptor	Protease	N	N
YALI0_E14256g	191	299	227	35	21	24	-2.98261	7.90417	8.13e-18	1.67e-15	Similar to Saccharomyces cerevisiae Fdh1, formate dehydrogenase (NAD+)	Metabolism	N	N
YALI0_D24145g	34	26	24	0	3	6	-2.95685	7.76428	0.000100879	0.0019176	Weakly similar to Saccharomyces cerevisiae Fex2, Protein involved in fluoride export	Transporter
YALI0_F01606g	517	677	495	84	43	73	-2.89173	7.42159	1.39e-23	5.56e-21	Similar to Schizosaccharomyces pombe Dihydroxyacetone kinase 1 DAK1 (DHA kinase 1), Catalyzes both the phosphorylation of dihydroxyacetone and of glyceraldehyde	Metabolism	N	N
YALI0_F24255g	2144	2572	2232	165	343	325	-2.83551	7.13798	6.09e-30	4.32e-27	Putative cell wall protein with a signal peptide and GPI modification site	Putative cell wall protein	Y	Y
YALI0_A16610g	8	23	20	0	5	1	-2.82703	7.0961	0.00328659	0.0315661	Converts sphingomyelin to ceramide	Metabolism	Y	N
YALI0_A08624g	7	8	17	1	2	1	-2.81697	7.04679	0.0238113	0.132246	No similarity, 132 a.a.		N	N
YALI0_F13937g	286	310	217	15	35	48	-2.81126	7.01895	6.09e-18	1.34e-15	YlFdh1, Similar to Saccharomyces cerevisiae Fdh1, formate dehydrogenase (NAD+)	Metabolism	N	N
YALI0_B06666g	14	30	35	4	2	4	-2.80189	6.97354	0.000356299	0.00555045	No similarity, 400 a.a.		N	N
YALI0_E28259g	15038	21532	16411	4075	1274	1948	-2.70492	6.52022	4.09e-28	2.61e-25	Some similarities with Yarrowia lipolytica YALI0D24816g		N	N
YALI0_A00528g	11	11	8	1	2	1	-2.694	6.47103	0.0342069	0.172575	Weakly similar to Saccharomyces cerevisiae Hol1, Putative transporter in the major facilitator superfamily	Transporter	N	N
YALI0_A19866g	36	57	22	3	7	5	-2.69279	6.46565	3.91e-05	0.00085043	No similarity, 182 a.a.		N	N
YALI0_B04202g	955	1094	792	56	155	169	-2.66183	6.32837	3.02e-24	1.29e-21	YlDur3, Similar to Saccharomyces cerevisiae Dur3, Plasma membrane transporter for both urea and polyamines; expression is highly sensitive to nitrogen catabolite repression and induced by allophanate, the last intermediate of the allantoin degradative pathway	Transporter	N	N
YALI0_C16621g	54	68	96	9	11	12	-2.57413	5.95511	2.04e-06	6.87e-05	YlSod2, Similar to Saccharomyces cerevisiae Sod2, Mitochondrial manganese superoxide dismutase; protects cells against oxygen toxicity and oxidative stress	Stress response	N	N
YALI0_E17545g	635	606	662	99	98	97	-2.50633	5.68173	1.16e-19	3.16e-17	Weakly similar to Saccharomyces cerevisiae Hem1, 5-aminolevulinate synthase; catalyzes the first step in the heme biosynthetic pathway	Metabolism	N	N
YALI0_F20152g	11	23	19	1	0	7	-2.46787	5.53226	0.00599974	0.0488157	Some similarities with Saccharomyces cerevisiae Asg1, Zinc cluster protein proposed to be a transcriptional regulator; regulator involved in the stress response; regulates utilization of fatty acids and accumulation of lipids	Transcription factor	N	Y
YALI0_E15840g	16	21	20	3	2	4	-2.46443	5.51907	0.00512031	0.0439562	Highly similar to Candida boidinii Fdh1, Formate dehydrogenase	Metabolism	N	N
YALI0_C08074g	419	378	260	16	61	85	-2.45507	5.48339	3.07e-11	2.69e-09	Similar to Saccharomyces cerevisiae formate dehydrogenase (NAD+)	Metabolism	N	N
YALI0_B19976g	607	482	464	36	91	122	-2.40871	5.30998	4.99e-16	8.62e-14	Highly similar to Candida boidinii Formate dehydrogenase (EC 1.2.1.2)	Metabolism	N	N
YALI0_D10967g	269	497	366	27	41	113	-2.39475	5.25886	4.33e-08	2.11e-06	Similar to Yarrowia lipolytica Acid extracellular protease precursor (EC 3.4.23.-), fungal-type cell wall organization	Cell wall organization	Y	N
YALI0_F11605g	2611	2980	2874	205	465	699	-2.39386	5.25562	2.52e-23	9.48e-21	Weakly similar to Yarrowia lipolytica YALI0A15400g, N-acetyltransferase activity	Protease	N	N
YALI0_A13013g	1842	2093	1985	92	390	497	-2.35085	5.10126	3.63e-22	1.22e-19	Weakly similar to Saccharomyces cerevisiae Yps3, Aspartic protease; member of the yapsin family of proteases involved in cell wall growth and maintenance	Putative cell wall protein	N	N
YALI0_B16214g	1391	1710	1368	247	359	175	-2.31774	4.9855	2.55e-20	7.75e-18	Similar to Saccharomyces cerevisiae Cha1, Catabolic L-serine (L-threonine) deaminase; catalyzes the degradation of both L-serine and L-threonine	Amino acid metabolism	N	N
YALI0_B20174g	20	12	16	5	1	3	-2.27753	4.84848	0.0172216	0.10607	Weakly similar to Saccharomyces cerevisiae Yps3, Aspartic protease; member of the yapsin family of proteases involved in cell wall growth and maintenance	Putative cell wall protein	Y	N
YALI0_C11209g	196	156	179	15	42	38	-2.26036	4.79111	6.9e-11	5.65e-09	No similarity, 113 a.a.		N	N
YALI0_A21373g	839	1010	834	203	137	160	-2.24034	4.72508	1.23e-17	2.38e-15	Similar to Yarrowia lipolytica Cell wall protein precursor YlCwp1	Cell wall protein	Y	Y
YALI0_F04466g	5264	5476	4777	182	1004	1570	-2.23904	4.72083	8.61e-21	2.75e-18	YlGig1, Some similarities with Candida albicans Gig1, Protein induced by N-acetylglucosamine (GlcNAc); localized in cytoplasm; mutation causes increased resistance to nikkomycin Z	Metabolism	N	N
YALI0_C19866g	62	76	53	7	9	20	-2.17061	4.50213	7.67e-06	0.000205104	Y. lipolytica PHO2 Acid phosphatase, Probably serves to scavenge phosphorus for growing cells	Protease	N	N
YALI0_F24277g	974	1158	1066	234	189	202	-2.16854	4.49568	2.77e-17	5.2e-15	No similarity, copper ion transmembrane transporter activity	Transporter	N	N
YALI0_F28765g	590	739	754	91	141	179	-2.12402	4.35906	7.61e-16	1.28e-13	YlFdh1, NAD(+)-dependent formate dehydrogenase; may protect cells from exogenous formate	Metabolism	N	N
YALI0_C17237g	6623	7749	6163	1379	1121	1617	-2.11782	4.34037	2.5e-19	6.38e-17	YlGap1, Highly similar to Saccharomyces cerevisiae Gap1, general amino-acid permease	Amino acids transporter	N	N
YALI0_E20185g	1380	1566	1388	1	277	560	-2.101	4.29006	9e-11	7.1e-09	YlNgs1, Similar to Candida albicans Ngs1, N-acetyltransferase related to Gcn5p, acts as N-acetylglucosamine (GlcNAc) sensor required for GlcNAc-induced histone acetylation at promoters of GlcNAc-inducible genes and activation of their transcription by Rep1p	Protease	N	N
YALI0_A02607g	629	570	512	97	125	130	-2.07528	4.21427	1.76e-14	2.4e-12	Similar to Pseudomonas species N-carbamyl- L-cysteine amidohydrolase	Amino acid metabolism	N	N
YALI0_F01584g	483	479	456	88	77	128	-2.07224	4.20539	1e-13	1.23e-11	Similar to Streptomyces coelicolor Putative triosephosphate isomerase	Metabolism	N	N
YALI0_F25773g	16	24	22	5	3	5	-2.06516	4.18482	0.0104548	0.0736382	Similar to Kluyveromyces lactis KLLA0B14839g	Putative cell wall protein	Y	Y
YALI0_D00495g	34	46	25	6	7	9	-2.03041	4.08521	0.00103759	0.0125513	YlUga4, Similar to Saccharomyces cerevisiae Uga4, GABA (gamma-aminobutyrate) permease	Permease	N	N
YALI0_E05313g	22	10	20	1	7	3	-2.02531	4.07081	0.0185657	0.110708	Similar to Candida albicans C1_06510C_A, Predicted MFS membrane transporter; member of the monocarboxylate porter (MCP) family	Transporter	N	N
YALI0_C17017g	24	15	27	1	10	3	-2.0168	4.04685	0.00815617	0.0610057	YlKar4, Similar to Saccharomyces cerevisiae Kar4, Transcription factor required for response to pheromones; also required during meiosis	Transcription factor	N	N
YALI0_E18238g	14012	16366	15101	3772	2608	3588	-2.00285	4.00792	1.15e-17	2.29e-15	YlUga1, Similar to Saccharomyces cerevisiae Uga1, 4-aminobutyrate aminotransferase (GABA transaminase)	Amino acids metabolism	N	N
YALI0_E06589g	3869	4684	5083	428	1162	1356	-1.9799	3.94465	9.72e-12	9.41e-10	Similar to Yarrowia lipolytica YALI0F17182g		N	N
YALI0_F24409g	11361	12178	10453	1206	2150	3975	-1.97767	3.93855	5.87e-18	1.34e-15	Weakly similar to Saccharomyces cerevisiae Rcf2, Cytochrome c oxidase subunit; has a role in assembly of respiratory supercomplexes	Transporter (electron)	N	N
YALI0_D20482g	409	413	320	53	105	99	-1.92735	3.80356	9.72e-12	9.41e-10	Weakly similar to Saccharomyces cerevisiae Gat1, Transcriptional activator of nitrogen catabolite repression genes; contains a GATA-1-type zinc finger DNA-binding motif; activity and localization regulated by nitrogen limitation and Ure2p; different translational starts produce two major and two minor isoforms that are differentially regulated and localized	Transcription factor	N	N
YALI0_B21142g	1016	1228	1031	159	228	356	-1.91447	3.76976	1.16e-14	1.73e-12	YlTpo3, Highly similar to Saccharomyces cerevisiae Tpo3, Polyamine transporter of the major facilitator superfamily	Transporter	N	N
YALI0_A12353g	2855	3116	2444	364	665	914	-1.88343	3.68951	9.91e-16	1.62e-13	Similar to Saccharomyces cerevisiae Fdh1, NAD(+)-dependent formate dehydrogenase	Metabolism	N	N
YALI0_D10234g	454	520	403	132	113	84	-1.8819	3.68561	1.52e-11	1.44e-09	YlEfm6, Similar to Saccharomyces cerevisiae Efm6, Putative S-adenosylmethionine-dependent lysine methyltransferase; responsible for modifying Lys-390 in translational elongation factor EF-1 alpha (eEF1A)	Protease	N	N
YALI0_B21824g	54	53	36	25	8	3	-1.86983	3.6549	0.000769932	0.0100898	YlDit2, Similar to Saccharomyces cerevisiae Dit2, putative cytochrome P450, N-formyltyrosine oxidase	Metabolism	N	N
YALI0_F23749g	3877	4094	4103	1196	740	1065	-1.82854	3.55177	1.44e-14	2.04e-12	Acyl-CoA dehydrogenase, highly similar to Neurospora crassa NCU02291.1 hypothetical protein probable Glutaryl-CoA dehydrogenase	Metabolism	N	N
YALI0_C21736g	11	16	21	5	2	5	-1.82808	3.55065	0.0411328	0.194172	No similarity, 190 a.a.		N	N
YALI0_E31493g	4710	5077	3990	926	985	1515	-1.79337	3.46624	1.22e-14	1.78e-12	Weakly similar to uniprot|Q9C280 Neurospora crassa Conserved hypothetical protein, glutathione metabolic process	Metabolism	N	N
YALI0_C15466g	557	611	607	229	78	153	-1.78812	3.45364	4.06e-11	3.41e-09	No similarity, 412 a.a.		N	N
YALI0_D13200g	39	63	43	15	10	12	-1.77866	3.43107	0.00077058	0.0100898	No similarity, 144 a.a.		N	N
YALI0_F11627g	348	449	379	93	130	80	-1.75558	3.37663	4.28e-10	3.04e-08	Similar to Candida albicans Cdg1, Putative cysteine dioxygenases	Amino acids metabolism	N	N
YALI0_C11968g	3816	5702	4539	1497	846	1346	-1.74203	3.34505	1.33e-13	1.58e-11	Weakly similar to Kluyveromyces lactis IPF 3479.1 KLLA0E05632g with unknown function		N	N
YALI0_E18634g	10412	12974	10059	1758	2321	4547	-1.72347	3.3023	1.93e-12	2.13e-10	Similar to Saccharomyces cerevisiae Mae1, Mitochondrial malic enzyme	Metabolism	N	N
YALI0_D07898g	3909	4555	3755	954	953	1356	-1.69624	3.24055	3.22e-13	3.67e-11	No similarity, 233 a.a.		N	N
YALI0_F11429g	27	25	14	15	3	1	-1.69375	3.23497	0.0310125	0.160012	Weakly similar to Y. lipolytica lip2, Triacylglycerol lipase Lih1(YJR107W), Putative lipase	Lipid metabolism	N	N
YALI0_E09581g	59	121	122	6	36	38	-1.66692	3.17537	0.00213939	0.0227359	201 a.a. , Weakly similar to DEHA0F11682g Debaryomyces hansenii		N	N
YALI0_E22132g	15	28	35	4	1	16	-1.66361	3.16808	0.0272594	0.146184	No similarity, 254 a.a.		N	N
YALI0_E28314g	21	29	19	7	6	6	-1.66234	3.16529	0.0221115	0.12587	No similarity, 478 a.a.		N	N
YALI0_F01408g	791	1214	960	275	191	357	-1.64438	3.12613	2.38e-10	1.75e-08	Some similarities with Ralstonia solanacearum Probable transmembrane protein	Membrane protein	N	N
YALI0_F01628g	295	294	255	105	66	69	-1.64095	3.11871	5.12e-08	2.4e-06	Similar to Debaryomyces hansenii DEHA-IPF7297.1, carbohydrate metabolic process	Metabolism	N	N
YALI0_A12683g	116	115	86	33	22	34	-1.63942	3.1154	2.3e-05	0.000535511	Some similarities with Schizosaccharomyces pombe Rnh1, Endonuclease that specifically degrades the RNA of RNA-DNA hybrids	RNA processing	N	N
YALI0_B21164g	1722	1807	1882	359	518	633	-1.62929	3.09361	7.74e-12	7.97e-10	No similarity, 165 a.a.		N	N
YALI0_E08387g	15	19	25	0	7	9	-1.6271	3.08891	0.0304861	0.158047	Highly similar to Yarrowia lipolytica Metallothionein-I MTLI	Metabolism	N	N
YALI0_F04169g	9291	12568	9202	2663	2036	4063	-1.61318	3.05925	1.61e-12	1.81e-10	YlGph1, Similar to Saccharomyces cerevisiae Gph1, Glycogen phosphorylase required for the mobilization of glycogen	Metabolism	N	N
YALI0_E19030g	165	245	202	55	50	69	-1.60901	3.05043	3.97e-07	1.57e-05	No similarity, 110 a.a.		N	N
YALI0_C10923g	75	99	115	23	22	38	-1.59601	3.02305	5.16e-05	0.0010806	Weakly similar to Saccharomyces cerevisiae Yps3, Aspartic protease; member of the yapsin family of proteases involved in cell wall growth and maintenance; attached to the plasma membrane via a glycosylphosphatidylinositol (GPI) anchor	Cell wall biogenesis	N	N
YALI0_E07205g	162	185	178	62	46	47	-1.58057	2.99089	2.19e-06	7.21e-05	Similar to Saccharomyces cerevisiae Uga4 , GABA (gamma-aminobutyrate) permease	Permease (gamma-aminobutyrate)	N	N
YALI0_D12474g	2777	2881	2445	1047	744	626	-1.5712	2.97151	5.18e-11	4.3e-09	Weakly similar to Saccharomyces cerevisiae Mrx19, Protein that may form an active mitochondrial KHE system	Transporter	N	N
YALI0_E17281g	714	836	766	93	262	312	-1.55919	2.94689	3.57e-10	2.57e-08	Similar to Saccharomyces cerevisiae Pst2, FMN-dependent NAD(P)H:quinone oxidoreductase	Metabolism	N	N
YALI0_E31845g	5608	8188	5733	2744	1570	1565	-1.55598	2.94033	3.2e-11	2.76e-09	YlOfi1, Putative transcription factor with zinc finger DNA-binding motif	Transcription factor	N	N
YALI0_D03740g	421	779	518	6	8	465	-1.55284	2.93395	0.0423835	0.197385	Weakly similar to Yarrowia lipolytica YALI0E22088g	Cell wall protein	Y	Y
YALI0_D22957g	350	311	346	18	82	190	-1.54579	2.91963	0.000250405	0.00411141	Similar to S. cerevisiae Yps3, aspartic protease; member of the yapsin family of proteases involved in cell wall growth and maintenance	Cell wall protein	Y	N
YALI0_A04631g	25	37	34	5	5	18	-1.54094	2.90985	0.00993361	0.0715287	Weakly similar to Yarrowia lipolytica YALI0D11924g		N	N
YALI0_D14608g	7148	7961	7237	1538	2125	2969	-1.53422	2.89631	1.53e-11	1.44e-09	Weakly similar to Dictyostelium discoideum Non-transporter ABC protein AbcF4	Transporter	N	N
YALI0_C18029g	570	576	492	167	163	165	-1.53149	2.89085	7.12e-09	4.17e-07	Weakly similar to Brachydanio rerio Putative b-carotene-9 10-dioxygenase	Carotene metabolism	N	N
YALI0_D06930g	3844	4724	3919	991	1202	1532	-1.53128	2.89042	2.99e-11	2.66e-09	Similar to Saccharomyces cerevisiae Aro10, Phenylpyruvate decarboxylase	Protease	N	N
YALI0_E20735g	3953	4030	3527	1327	937	1246	-1.52614	2.88015	7.81e-11	6.24e-09	Similar to Candida albicans Ifg1, Putative D-amino acid oxidase;	Amino acid metabolism	N	N
YALI0_A15466g	289	346	292	56	95	126	-1.51587	2.85971	9.15e-08	4.15e-06	Y. lipolytica, YALI0A15444g, L. innocua, Hypothetical protein lin2246		N	N
YALI0_D23837g	77	57	72	3	26	32	-1.51172	2.8515	0.000436164	0.00649365	No similarity, 207 a.a.		Y	N
YALI0_A19932g	80	152	151	13	46	55	-1.50573	2.83967	0.00186172	0.0202569	No similarity, 177 a.a.		N	N
YALI0_A15576g	1143	1542	1218	149	363	652	-1.49831	2.82511	4.92e-06	0.00014282	Similar to Saccharomyces cerevisiae Tpo1, Polyamine transporter of the major facilitator superfamily	Polyamine transporter	N	N
YALI0_D17446g	2148	2343	1907	555	700	708	-1.49619	2.82096	2.11e-10	1.61e-08	S. pombe, Putative acetylornithine deacetylase	Protease	N	N
YALI0_C20295g	202	283	247	39	69	113	-1.49393	2.81655	6.08e-07	2.33e-05	Some similarities with Saccharomyces cerevisiae Ctr1, High-affinity copper transporter of plasma membrane	Transporter	N	N
YALI0_C17567g	12128	11369	8949	1214	3324	5248	-1.48545	2.80004	7.42e-06	0.000201307	Similar to Saccharomyces cerevisiae Ddr48, DNA damage-responsive protein 48	Stress response	N	N
YALI0_C05753g	11635	13752	10184	1649	3265	5945	-1.46904	2.76838	1.37e-06	4.81e-05	Similar to Saccharomyces cerevisiae Cu/Pi carrier	Transporter (Cu/Pi )	N	N
YALI0_A21461g	926	1028	887	183	308	393	-1.45997	2.75103	2.21e-09	1.4e-07	Similar to Saccharomyces cerevisiae YKR018C, Protein of unknown function		N	N
YALI0_F02849g	14205	16589	13361	3281	4969	5586	-1.45467	2.74095	1.05e-10	8.16e-09	Similar to Saccharomyces cerevisiae Gcv1, T subunit of the mitochondrial glycine decarboxylase complex; glycine decarboxylase is required for the catabolism of glycine to 5,10-methylene-THF	Amino acid metabolism	N	N
YALI0_E04070g	3135	3157	2769	754	1135	990	-1.44492	2.72247	4.71e-10	3.24e-08	D. hansenii, DEHA0G18535g		N	N
YALI0_E12507g	775	902	794	27	285	461	-1.41505	2.66669	0.000264668	0.00431233	Similar to Neurospora crassa B9B11.100 related to pirin		N	N
YALI0_F25487g	1071	1274	937	517	259	323	-1.40552	2.64913	1.76e-08	9.15e-07	Weakly similar to Mycobacterium tuberculosis hypothetical protein and Pseudomonas aeruginosa hypothetical protein and Mus musculus hypothetical protein		N	N
YALI0_F24937g	137	177	178	40	33	87	-1.40439	2.64705	3.23e-05	0.000709984	Similar to Saccharomyces cerevisiae YGL157w, unknown function		N	N
YALI0_C01411g	34	45	45	14	10	17	-1.40208	2.64283	0.00911547	0.0667666	Similar to Yarrowia lipolytica Fks1p, 1,3-beta-D-glucan-UDP glucosyltransferase	Metabolism	N	N
YALI0_D11308g	2944	3723	2917	800	930	1395	-1.39802	2.63539	1.16e-09	7.65e-08	Similar to Saccharomyces cerevisiae Nnr2, Widely-conserved NADHX dehydratase	Metabolism	N	N
YALI0_F15961g	17	21	31	6	12	5	-1.39372	2.62755	0.0464971	0.209809	No similarity, 249 a.a.		N	N
YALI0_F24453g	128	188	134	31	45	70	-1.39174	2.62395	2.66e-05	0.000604903	Weakly similar to Saccharomyces cerevisiae Rrt12, Probable subtilisin-family protease; role in formation of the dityrosine layer of spore walls	Protease	N	Y
YALI0_E23991g	5194	6084	4798	1997	1350	2021	-1.38938	2.61966	1.87e-09	1.22e-07	Similar to Saccharomyces cerevisiae NADH/NAD(+) kinase	Kinase	N	N
YALI0_C14344g	293	354	313	65	114	136	-1.38364	2.60927	7.11e-07	2.64e-05	Similar to Saccharomyces cerevisiae Fdh1, NAD(+)-dependent formate dehydrogenase; may protect cells from exogenous formate	Metabolism	N	N
YALI0_A17281g	1715	2177	1718	467	538	855	-1.37272	2.58958	4.2e-09	2.55e-07	No similarity, 344 a.a.		N	N
YALI0_A00198g	25	31	17	5	9	10	-1.36923	2.58332	0.0394274	0.189198	Similar to Yarrowia lipolytica YALI0C21912g Unknown function		N	N
YALI0_D02068g	424	442	374	147	106	167	-1.3667	2.5788	5.22e-07	2.02e-05	No similarity, 260 a.a.		N	N
YALI0_E27203g	45	39	25	20	12	6	-1.36364	2.57334	0.0192256	0.113383	Similar to Candida albicans Mep2, Ammonium permease and regulator of nitrogen starvation-induced filamentation	Ammonium transporter	N	N
YALI0_F28611g	53	72	84	28	24	20	-1.36134	2.56925	0.00194183	0.0209855	No similarity, 255 a.a.		Y	N
YALI0_F22693g	10309	12825	10526	3711	3436	4265	-1.35893	2.56495	2.36e-09	1.48e-07	No similarity, 360 a.a.		N	N
YALI0_F19492g	259	403	300	84	77	161	-1.35605	2.55984	1.64e-05	0.000400735	No similarity, 169 a.a.		N	N
YALI0_E34441g	2646	3571	2965	589	960	1511	-1.35388	2.55598	6.13e-07	2.33e-05	No similarity, 155 a.a.		N	N
YALI0_E24189g	81	117	81	13	26	53	-1.35106	2.55099	0.000440193	0.0065384	No similarity, 400 a.a.		N	N
YALI0_D17556g	41	45	28	11	20	8	-1.33757	2.52724	0.0148261	0.0954582	YlSrt1, Similar to Saccharomyces cerevisiae Srt1, Forms the dehydrodolichyl diphosphate synthase (DDS) complex with NUS1; involved in synthesis of long-chain dolichols (19-22 isoprene units	Lipid metabolism	N	N
YALI0_E07381g	115	177	89	21	49	57	-1.33517	2.52306	0.00129263	0.0150933	Similar to Schizosaccharomyces pombe Putative acetylornithine deacetylase	Amino acid metabolism	N	N
YALI0_E20603g	7220	8080	7095	2211	2817	2724	-1.32474	2.50487	5.74e-09	3.39e-07	Similar to uniprot|Q96X05 Emericella nidulans Sno-type pyridoxine vitamin B6 biosynthetic protein SNO1	Metabolism	N	N
YALI0_B13728g	101	120	78	30	25	48	-1.32068	2.49784	0.000446978	0.00662378	Similar to Saccharomyces cerevisiae Rsb1, Sphingoid long-chain base transporter	Transporter (Sphingoid)	N	N
YALI0_A17020g	13703	17208	14527	4121	4094	7451	-1.32	2.49667	4e-09	2.46e-07	N-terminal domain of Kruppel-like factor (KLF) 1, KLF2, KLF4, and similar proteins; cl41729		N	N
YALI0_F04290g	2233	2478	1948	497	817	981	-1.31245	2.48363	1.23e-08	6.67e-07	Similar to Rhizobium loti D-aminopeptidase	Protein degradation	N	N
YALI0_F09251g	5723	6039	4765	1506	2213	2044	-1.30716	2.47453	8.62e-09	4.92e-07	Similar to Pichia jadinii Uricase (Urate oxidase)	Metabolism	N	N
YALI0_F23551g	5158	5768	4463	1496	1697	2237	-1.28985	2.44502	1.37e-08	7.27e-07	Similar to Saccharomyces cerevisiae thiosulfate sulfurtransferase	Protease	N	N
YALI0_E12947g	60	89	58	16	27	30	-1.27247	2.41575	0.00252659	0.0256148	Some similarities with Saccharomyces cerevisiae YHL008C, Putative protein of unknown function; may be involved in the uptake of chloride ions	Nitrite transporter	N	N
YALI0_E07535g	8531	10115	8711	2021	3558	4121	-1.27185	2.41471	1.24e-08	6.67e-07	Similar to Saccharomyces cerevisiae Car1, Arginase, catabolizes arginine to ornithine and urea	Amino acid metabolism	N	N
YALI0_B09647g	18604	20015	15739	7046	5877	6819	-1.26699	2.40659	2.56e-08	1.3e-06	Similar to Saccharomyces cerevisiae Put2, Delta-1-pyrroline-5-carboxylate dehydrogenase; nuclear-encoded mitochondrial protein involved in utilization of proline as sole nitrogen source	Amino acid metabolism	N	N
YALI0_B18502g	2500	3280	2626	795	950	1298	-1.24911	2.37695	5.07e-08	2.4e-06	S. pombe, Hypothetical 17.7 kDa protein		N	N
YALI0_D06754g	3812	4940	3670	1404	1056	2074	-1.24358	2.36785	5.02e-08	2.39e-06	Similar to Arxula adeninivorans Ferro-O2- oxidoreductase precursor	Transporter (iron)	Y	N
YALI0_D19734g	4674	5431	4761	1319	1866	2241	-1.23774	2.35829	4.41e-08	2.13e-06	Similar to Saccharomyces cerevisiae phosphatase Ych1, phosphatase with sequence similarity to Mih1p	Phosphatase	N	N
YALI0_F22187g	19427	23917	20767	4453	6744	12119	-1.22872	2.34359	1.97e-05	0.00046658	Some similarities with Neurospora crassa NCU09057.1 hypothetical protein		N	N
YALI0_C21978g	69	63	66	8	31	33	-1.22312	2.33451	0.00374588	0.034978	No similarity, 388 a.a.		N	N
YALI0_E05709g	16692	21436	16965	2085	5420	12335	-1.22045	2.3302	0.00330419	0.0316312	Weakly similar to Debaryomyces hansenii DEHA0B16577g		N	N
YALI0_B00924g	4974	6216	5012	1475	1995	2547	-1.20988	2.31319	7.63e-08	3.48e-06	Putative mitochondrial redox protein which could be involved in the reduction of small toxic molecules	Protease	N	N
YALI0_E07810g	4870	5822	4544	1211	1659	2761	-1.20839	2.3108	1.84e-06	6.27e-05	Weakly similar to Lactobacillus plantarum LP_0082 zinc-binding oxidoreductase	Protease	N	N
YALI0_E21549g	411	447	586	207	190	157	-1.20735	2.30913	4.06e-05	0.000878935	Weakly similar to Saccharomyces cerevisiae adenosylmethionine-8-amino-7-oxononanoate transaminase	Protease	N	N
YALI0_C24398g	3007	3026	2670	1036	1154	1099	-1.20542	2.30604	2e-07	8.47e-06	Weakly similar to Saccharomyces cerevisiae Hmo1, Chromatin associated high mobility group (HMG) family member		N	N
YALI0_C00649g	5621	6883	5916	1801	2622	2494	-1.20084	2.29873	1.05e-07	4.6e-06	D. hansenii, DEHA0D03388g; DEHA0D03410g		N	N
YALI0_C09889g	75	65	78	40	10	35	-1.19724	2.29301	0.00539707	0.0454164	Similar to Saccharomyces cerevisiae Gap1, Plasma membrane permease; General amino acid permease; essential for invasive growth	Amino acid permease	N	N
YALI0_D22110g	2245	2633	2137	814	716	1132	-1.1911	2.28328	2.76e-07	1.14e-05	Similar to Saccharomyces cerevisiae Amd2, putative amidase	Metabolism	N	N
YALI0_E09801g	527	662	465	180	226	223	-1.18212	2.26909	3.7e-06	0.000113076	Weakly similar to Saccharomyces cerevisiae sepiapterin reductase family protein IRC24		N	N
YALI0_E34749g	10492	12018	10596	4052	3502	5146	-1.18111	2.26752	1.79e-07	7.61e-06	YlCtt1, similar to Saccharomyces cerevisiae Ctt1, cytosolic catalase T, has a role in protection from oxidative damage by hydrogen peroxide	Stress response	N	N
YALI0_C17589g	357	426	317	86	99	231	-1.17025	2.2505	0.00050876	0.00736836	Weakly similar to Yarrowia lipolytica YALI0A14905g		N	N
YALI0_D21890g	766	1056	877	390	304	357	-1.16866	2.24803	2.26e-06	7.42e-05	Similar to Saccharomyces cerevisiae Ams1, Vacuolar alpha mannosidase	Metabolism	N	N
YALI0_E05533g	2036	2171	1971	970	827	631	-1.16821	2.24733	9.28e-07	3.35e-05	Lyc1, Yarrowia lipolytica Lysine acetyltransferase	Amino acid metabolism	N	N
YALI0_A03421g	323	260	308	106	107	136	-1.15885	2.23279	4.45e-05	0.000953625	Highly similar to Yarrowia lipolytica YALI0B06160g		Y	N
YALI0_A19910g	3880	4656	4694	368	1607	3018	-1.15488	2.22667	0.00790295	0.0598059	Similar to Saccharomyces cerevisiae YJR096W, Xylose and arabinose reductase; member of the aldo-keto reductase (AKR) family	Metabolism	N	N
YALI0_C22394g	7763	9643	7652	2801	3855	3094	-1.1539	2.22515	3.06e-07	1.25e-05	Y. lipolytica MTP2, Metallothionein-2, copper ion binding		N	N
YALI0_F26191g	3573	4080	3645	1760	1311	1406	-1.15222	2.22255	7.6e-07	2.79e-05	YlUga2, Similar to Saccharomyces cerevisiae Uga2, succinate semialdehyde dehydrogenase	Metabolism	N	N
YALI0_D22352g	31319	44808	34557	7951	11733	22843	-1.14351	2.20918	0.000835673	0.0106112	YlSsa3, Heat shock protein that is highly induced upon stress; plays a role in SRP-dependent cotranslational protein-membrane targeting and translocation	Stress response	N	N
YALI0_F15983g	65	78	77	20	38	28	-1.14277	2.20805	0.00526989	0.0447591	Similar to Saccharomyces cerevisiae formate dehydrogenase (NAD+)	Metabolism	N	N
YALI0_F21109g	260	217	262	114	88	96	-1.13483	2.19593	0.000143913	0.00263373	Weakly similar to Saccharomyces cerevisiae Tna1, High affinity nicotinic acid plasma membrane permease	Permease (nicotinic acid)	N	N
YALI0_F08415g	11304	13837	10712	2886	3732	7393	-1.1245	2.18026	0.000232095	0.0038604	YlGd1, Similar to Saccharomyces cerevisiae Gad1, Glutamate decarboxylase	Metabolism	N	N
YALI0_D23309g	2184	2716	2015	908	866	991	-1.11931	2.17244	1.4e-06	4.89e-05	YlAap1, Similar to Saccharomyces cerevisiae Aap1, Arginine/alanine amino peptidase; overproduction stimulates glycogen accumulation	Metabolism	N	N
YALI0_D09427g	4296	5909	5025	1025	1657	3293	-1.11317	2.16321	0.00182653	0.0199079	S. pombe, Hypothetical short chain dehydrogenase	Protease	N	N
YALI0_E19448g	2143	2224	1846	754	842	901	-1.11139	2.16053	1.76e-06	6.02e-05	Weakly similar to Saccharomyces cerevisiae Dot5, Nuclear thiol peroxidase; functions as an alkyl-hydroperoxide reductase during post-diauxic growth	Protease	N	N
YALI0_A08217g	43	63	41	3	40	14	-1.10961	2.15787	0.0483174	0.213271	Similar to Yarrowia lipolytica Acid phosphatase precursor (EC 3.1.3.2)	Acid phosphatase	N	N
YALI0_F01650g	387	536	388	236	106	197	-1.09862	2.14149	4.34e-05	0.000932852	Weakly similar to Saccharomyces cerevisiae Sps19, Peroxisomal 2,4-dienoyl-CoA reductase	Protease	N	N
YALI0_E07051g	9307	10420	8336	1861	4103	5180	-1.09775	2.1402	4.88e-05	0.00103588	Similar to Debaryomyces hansenii DEHA0E05104g similarity to kynurenine aminotransferase and glutamine-phenylpyruvate transaminase	Protease	N	N
YALI0_A15796g	53	62	58	19	25	26	-1.09761	2.14	0.0141895	0.0928571	Weakly similar to Saccharomyces cerevisiae Dan4, Cell wall mannoprotein	Cell wall protein	Y	Y
YALI0_E10483g	449	428	396	243	133	155	-1.09404	2.1347	6.28e-05	0.00126985	Weakly similar to Saccharomyces cerevisiae Aqr1, Plasma membrane transporter of the major facilitator superfamily; member of the 12-spanner drug:H(+) antiporter DHA1 family	Transporter	N	N
YALI0_F13035g	111	123	162	54	44	65	-1.09376	2.1343	0.00144683	0.0163556	Weakly similar to Saccharomyces cerevisiae Pth4, Protein similar to the human peptidyl-tRNA hydrolase gene ICT1	RNA processing	N	N
YALI0_B22440g	2182	2165	1891	733	845	960	-1.09226	2.13207	2.5e-06	8.01e-05	Similar to Arabidopsis thaliana Putative phospho-2-dehydro-3-deoxyheptonate aldolase 1	Metabolism	N	N
YALI0_C12551g	40	36	36	14	19	13	-1.08912	2.12744	0.0437932	0.202393	No similarity, 169 a.a.		N	N
YALI0_E00308g	141	70	121	25	41	69	-1.08908	2.12738	0.0354456	0.17673	Similar to Candida albicans hypothetical protein CAALFM_C302870CA, protein of unknown function		N	N
YALI0_D10109g	1595	1778	1558	870	527	656	-1.0864	2.12344	6.15e-06	0.000173115	No similarity, 419 a.a.		N	N
YALI0_C05104g	820	887	852	482	314	277	-1.08604	2.1229	1.73e-05	0.000420525	Weakly similar to Saccharomyces cerevisiae Pet117, Assembly factor that couples heme a synthesis to complex IV assembly		N	N
YALI0_B03124g	10086	12048	9152	728	3660	7906	-1.08487	2.12119	0.021284	0.123076	Similar to uniprot|Q8NKC1 Schizosaccharomyces pombe Putative O-methyltransferase possibly involved in homocysteine metabolism	Protease	N	N
YALI0_F29491g	4396	4529	3769	2005	1639	1645	-1.07619	2.10847	3.27e-06	0.00010084	Similar to Saccharomyces cerevisiae YKR018c unknown function or Saccharomyces cerevisiae IML2 unknown function		N	N
YALI0_E05467g	1001	1192	851	416	318	520	-1.07448	2.10597	8.32e-06	0.000219573	Similar to Pseudomonas putida PP1870 Thiopurine s-methyltransferase	Protease	N	N
YALI0_F09053g	2472	2544	2329	1093	914	1056	-1.07192	2.10223	4.52e-06	0.000133584	No similarity, 398 a.a.		N	N
YALI0_C06083g	33465	38838	33017	14266	15660	14080	-1.06063	2.08585	2.38e-06	7.67e-05	Catalyzes the synthesis of 5-aminolevulinate (ALA) from succinyl-CoA and glycine, the first and rate-limiting step in heme biosynthesis. Similar to uniprot|Q9Y8A4 Aspergillus oryzae 5-aminolevulinic acid synthase	Metabolism	N	N
YALI0_F18502g	24755	30137	22202	12808	9474	10170	-1.05966	2.08444	3.1e-06	9.71e-05	Similar to Saccharomyces cerevisiae Gsy1, Glycogen synthase; expression induced by glucose limitation, nitrogen starvation, environmental stress, and entry into stationary phase	Protease	N	N
YALI0_A06974g	8564	9426	7296	2155	4520	3713	-1.05933	2.08397	3.26e-06	0.00010084	Similar to Schizosaccharomyces pombe SPCC576.01c xanthine oxidase	Metabolism	N	N
YALI0_E19184g	3817	4081	3527	2357	1152	1381	-1.05931	2.08394	7.6e-06	0.000203842	Similar to uniprot|Q8RY11 Arabidopsis thaliana AT3g05350/T12H1_32 putative X-pro dipeptidase	Protease	N	N
YALI0_F17182g	1930	2113	1846	875	646	953	-1.05755	2.08139	6.61e-06	0.00018332	Similar to Yarrowia lipolytica YALI0F17182g		N	N
YALI0_E20163g	24663	30493	23964	11211	10853	11057	-1.05755	2.08139	2.58e-06	8.17e-05	YlDac1, Weakly similar to Candida albicans CaNAG2 N-acetyl-glucosamine-6-phosphate deacetylase	Metabolism	N	N
YALI0_B21406g	366	477	399	51	165	286	-1.05636	2.07967	0.00820583	0.0612274	Weakly simlar to Saccharomyces cerevisiae Chain B, Cell division control protein 4	Cell cycle	N	N
YALI0_A19888g	18109	21177	18175	3743	7161	12591	-1.05327	2.07522	0.00144426	0.0163555	Similar to Candida albicans hypothetical protein W5Q_02720, cyclases involved in the biosynthesis of lantibiotics	Metabolism	N	N
YALI0_C18481g	246	251	226	47	112	138	-1.05112	2.07214	0.000208711	0.00356427	Y. lipolytica MTP4, Metallothionein-4		N	N
YALI0_F20174g	106	158	161	46	78	54	-1.04858	2.06849	0.00147462	0.0165817	YlSte6, Similar to Saccharomyces cerevisiae Ste6, ATP-binding cassette a-factor transporter	Transporter	N	N
YALI0_D11616g	960	1078	835	350	404	452	-1.04337	2.06104	1.46e-05	0.000362446	Similar to Saccharomyces cerevisiae Ari1, NADPH-dependent aldehyde reductase; utilizes aromatic and alophatic aldehyde substrates; member of the short-chain dehydrogenase/reductase superfamily	Metabolism	N	N
YALI0_E12067g	710	819	749	252	314	394	-1.03538	2.04965	2.3e-05	0.000535511	Similar to Saccharomyces cerevisiae Mak32, necessary for structural stability of L-A dsRNA-containing particles		N	N
YALI0_E19272g	2086	3014	1979	894	1069	1023	-1.03233	2.04532	6.49e-06	0.000181892	Weakly similar to Saccharomyces cerevisiae Jid1, Probable Hsp40p co-chaperone	Stress response	N	N
YALI0_E32703g	6502	7367	6331	1568	2550	4301	-1.0319	2.04471	0.000482889	0.00702554	Yarrowia lipolytica Sls1p protein precursor involved in protein secretion Nucleotide exchange factor for Kar2p	Transporter	Y	N
YALI0_C19195g	2300	2571	2437	825	1090	1188	-1.02733	2.03824	7.41e-06	0.000201307	Similar to Saccharomyces cerevisiae Pet8, S-adenosylmethionine transporter of the mitochondrial inner membrane; member of the mitochondrial carrier family; required for biotin biosynthesis and respiratory growth	Transporter	N	N
YALI0_D20878g	8320	11218	9889	4331	3404	4891	-1.02356	2.03293	6.03e-06	0.000171111	Similar to Saccharomyces cerevisiae Erg3, C-5 sterol desaturase; glycoprotein that catalyzes the introduction of a C-5(6) double bond into episterol, a precursor in ergosterol biosynthesis	Lipid metabolism	N	N
YALI0_E09284g	580	650	533	398	204	180	-1.0132	2.01838	0.000123941	0.00230119	Mitochondrial glycine transporter that imports glycine into the mitochondrial matrix. Similar to KLLA0E08877g Kluyveromyces lactis	Transporter	N	N
YALI0_F11077g	947	1101	794	303	329	576	-1.01216	2.01693	0.000111788	0.00209382	Similar to Saccharomyces cerevisiae YHR138c, Protein of unknown function		N	N
YALI0_D06083g	5614	6486	5460	2090	2156	3281	-1.01065	2.01482	6.53e-06	0.000181991	No similarity, 333 a.a.		N	N
YALI0_C05863g	799	949	832	295	388	426	-1.00699	2.00971	3.07e-05	0.00068024	No similarity, 113 a.a.		Y	N
YALI0_D23947g	29415	35437	29160	8300	12194	19642	-1.00013	2.00018	0.000249055	0.00409978	Some similarities with Saccharomyces cerevisiae Uso1, intracellular protein transport protein	Transporter	N	N

## Sheet: Up-Cell wall protein genes
Upregulated Cell wall protein genes in ngs1Δ vs WT
Gene name	WT/4NAG-1	WT/4NAG-2	WT/4NAG-3	ngs1Δ/4NAG-1	ngs1Δ/4NAG-2	ngs1Δ/4NAG-3	log2FoldChange	foldChange	P-value	Padj	Protein / homologs in S. cerevisiae and other species	Cellular function	Signal Peptide	GPI	Repeat
YALI0_F07535g	60	49	66	7468	7215	3963	6.90053	119.472	4.6e-30	3.67e-27	Weakly similar to Saccharomyces cerevisiae Tir3, Cell wall mannoprotein	Cell wall protein	Y	Y	Y
YALI0_E18722g	168	211	141	17723	10827	5963	6.21561	74.3163	5.59e-12	5.95e-10	Weakly similar to Saccharomyces cerevisiae Flo11, GPI-anchored cell surface glycoprotein (flocculin)	Putative cell wall protein	Y	Y
YALI0_A00176g	35	68	50	1951	1254	1034	4.96976	31.3363	2.04e-25	1.08e-22	Weakly similar to Saccharomyces cerevisiae Flo11, GPI-anchored cell surface glycoprotein (flocculin)	Putative cell wall protein	Y	Y
YALI0_C23452g	201	192	191	9149	3759	2070	4.81024	28.056	0.000132974	0.00245464	Similar to Saccharomyces cerevisiae Flo11, GPI-anchored cell surface glycoprotein (flocculin)	Cell wall protein	Y	Y
YALI0_F21857g	5	20	31	595	307	217	4.45811	21.9799	5.42e-08	2.51e-06	YlDcw4. Similar to S. cerevisiae Dcw1, putative mannosidase; GPI-anchored membrane protein required for cell wall biosynthesis in bud formation	Cell wall biogenesis	N	Y
YALI0_E31108g	96	110	103	3383	1491	911	4.36506	20.6069	5.04e-05	0.00105985	Similar to Y. lipolytica Cell wall protein Cwp1	Cell wall protein	Y	Y
YALI0_A15378g	0	0	2	6	11	8	3.77469	13.6865	0.00978056	0.0706656	Putative cell wall protein, contains signal peptide and GPI modification site	Putative cell wall protein	Y	Y
YALI0_E20823g	138	132	109	1433	409	237	2.573	5.95047	0.0496127	0.216448	Weakly similar to Saccharomyces cerevisiae Yps3, Aspartic protease; member of the yapsin family of proteases involved in cell wall growth and maintenance	Cell wall biogenesis	N	N
YALI0_F00990g	132	180	227	1405	679	618	2.4717	5.54695	2.25e-05	0.000528671	Weakly similar to Saccharomyces cerevisiae Flo11, GPI-anchored cell surface glycoprotein (flocculin)	Cell wall protein	Y	Y	Y
YALI0_C14630g	795	969	756	5320	2929	1881	2.16403	4.48165	0.0004311	0.00644832	Putative cell wall protein with a signal peptide and GPI modification site, 229 a.a.	Putative cell wall protein	Y	Y
YALI0_C15004g	303	281	272	997	1355	974	2.15507	4.45391	2.26e-10	1.68e-08	Highly similar to the N-terminal region of YALI0C11165g and YALI0B18194g, both of which are similar to Candida albicans Hyr1, a GPI-anchored hyphal cell wall protein.	Putative cell wall protein	Y	N
YALI0_D09185g	47	41	38	280	126	66	2.03959	4.11129	0.017623	0.107608	Some similarities with Saccharomyces cerevisiae Aga1, Anchorage subunit of a-agglutinin of a-cells; highly O-glycosylated protein with N-terminal secretion signal and C-terminal signal for addition of GPI anchor to cell wall	Cell wall protein	Y	Y
YALI0_A20438g	8	6	6	26	24	14	1.84933	3.60332	0.00963581	0.0699363	Similar to Saccharomyces cerevisiae Dcw1, putative mannan endo-1,6-alpha-mannosidase, GPI-anchored membrane protein required for cell wall biosynthesis in bud	Cell wall organization and biogenesis	Y	Y
YALI0_F22847g	380	363	341	1633	944	766	1.78353	3.44267	1.99e-05	0.000470288	Putative cell wall protein, 193 a.a. with a signal peptide and a GPI modification site	Putative cell wall protein	Y	Y
YALI0_F21428g	7841	7949	7335	33608	20902	15814	1.7662	3.40158	7.47e-06	0.000201307	YlPga6, Similar to Candida albicans Pga6, GPI-anchored cell wall adhesin-like protein	Cell wall adhesin protein	Y	Y
YALI0_D00154g	2222	2059	1856	9760	5674	3292	1.76061	3.3884	0.00231595	0.0241305	Similar to Saccharomyces cerevisiae GPI-anchored cell wall protein Cwp1	Putative cell wall protein	Y	Y
YALI0_E01210g	6636	6327	4980	20975	17124	14957	1.74745	3.35764	3.63e-14	4.73e-12	Weakly similar to Saccharomyces cerevisiae Tir3 Cell wall mannoprotein	Cell wall protein	Y	Y
YALI0_F10549g	17	14	16	60	41	23	1.5517	2.93162	0.00226531	0.0236414	Weakly similar to Saccharomyces cerevisiae Yps3, Aspartic protease; member of the yapsin family of proteases involved in cell wall growth and maintenance	Cell wall biogenesis	Y	N
YALI0_F26565g	15	7	21	36	33	36	1.44817	2.72863	0.00712164	0.0551431	No similariy. Has signal peptide, putative GPI-anchor site, HD repeats, and Ser/Thr-rich repeats	Putative cell wall protein	Y	Y
YALI0_D25938g	776	778	814	2847	1398	957	1.27831	2.42555	0.0227772	0.128531	Similar to Saccharomyces cerevisiae Chs1, Chitin synthase I; requires activation from zymogenic form in order to catalyze the transfer of N-acetylglucosamine (GlcNAc) to chitin; required for repairing the chitin septum during cytokinesis	Cell wall biogenesis	N	N
YALI0_D24277g	241	306	303	641	581	575	1.26847	2.40906	6.53e-07	2.45e-05	163 a.a. , No similarity, Putative fungal-type cell wall protein	Putative cell wall protein	Y	N
YALI0_E05819g	14895	16678	14239	43539	26087	22274	1.17028	2.25056	0.000221526	0.00373321	Weakly similar to Saccharomyces cerevisiae Flo11, GPI-anchored cell surface glycoprotein (flocculin)	Putative cell wall protein	Y	N
YALI0_B18194g	2136	2222	2076	4789	4379	3575	1.16947	2.24929	3.64e-07	1.45e-05	Highly similar to the N-terminal region of YALI0C11165g and YALI0B18194g, both of which are similar to Candida albicans Hyr1, a GPI-anchored hyphal cell wall protein.	Putative cell wall protein	Y	N
YALI0_D24101g	597	524	629	969	1243	1121	1.12365	2.17897	3.7e-06	0.000113076	Similar to Saccharomyces cerevisiae Mnn4, putative positive regulator of mannosylphosphate transferase Mnn6p	Cell wall organization and biogenesis	N	N
YALI0_F01925g	684	949	783	2151	1443	1002	1.09675	2.13872	0.00120355	0.0143149	Similar to Candida albicans Chs4, Activator of Chs3p chitin synthase; required for wild-type wall chitin content, but not for hyphal growth	Cell wall biogenesis	N	N
YALI0_D14300g	29	23	35	44	45	67	1.03464	2.04861	0.0204504	0.119612	Similar to Saccharomyces cerevisiae Yps3,Aspartic protease	Putative cell wall protein	Y	N
YALI0_A17919g	6238	6928	5749	14209	10484	9476	1.03243	2.04547	4.7e-06	0.000137663	Similar to Saccharomyces cerevisiae Tos1, Covalently-bound cell wall protein of unknown function	Cell wall protein	Y	Y
YALI0_E28534g	1260	1621	1404	2887	2210	2432	1.00042	2.00058	1.64e-05	0.000400735	Weakly similar to Saccharomyces cerevisiae Tir2, Putative cell wall mannoprotein; member of the Srp1p/Tip1p family of serine-alanine-rich proteins	Cell wall biogenesis	N	N

## Sheet: Up-Transcription factor genes
Upregulated Transcription factor genes in ngs1Δ vs WT
Gene name	WT/4NAG-1	WT/4NAG-2	WT/4NAG-3	ngs1Δ/4NAG-1	ngs1Δ/4NAG-2	ngs1Δ/4NAG-3	log2FoldChange	foldChange	P-value	Padj	Protein / homologs in S. cerevisiae and other species	Cellular function	Signal Peptide	GPI
YALI0_F19822g	17	32	31	1230	1116	770	5.46511	44.1735	1.85e-49	3.93e-46	YlWor4, C2H2 zinc finger transcription factor. Weakly similar to Candida albicans Wor4, involved in transcriptional regulation of white-opaque switching	Transcription factor	N	N
YALI0_E29271g	15	40	11	565	288	215	4.20868	18.4901	9.22e-08	4.15e-06	YlMot3. Some similarities with Saccharomyces cerevisiae Mot3, Transcriptional repressor, activator; role in cellular adjustment to osmotic stress including modulation of mating efficiency	Putative transcription factor	N	N
YALI0_F21923g	7	13	9	247	104	93	4.09518	17.0911	4.48e-06	0.000133584	C2H2 zinc finger transcription factor. Some similarities with Emericella nidulans Regulatory protein	Transcription factor	N	N
YALI0_D14872g	29	23	28	311	238	144	3.27278	9.66508	2.97e-11	2.66e-09	Transcription factor with Zn(2)-C6 fungal-type DNA-binding domain	Transcription factor	N	N
YALI0_E03410g	110	130	125	717	840	456	2.64908	6.27267	4.33e-09	2.59e-07	YlErt1. Similar to Saccharomyces cerevisiae Ert1, Transcriptional regulator; involved in regulation of gluconeogenesis and fermentable carbon utilization	Transcription factor	N	N
YALI0_B21582g	1005	1239	1010	10095	3746	2396	2.454	5.47934	0.0144339	0.0939353	Mhy1, Yarrowia lipolytica C2H2-type zinc finger protein, required for dimorphic transition	Transcription factor	N	N
YALI0_B13354g	73	89	85	569	305	248	2.33961	5.06166	1.04e-05	0.000269155	YlCbf1. Weakly similar to Saccharomyces cerevisiae Cbf1, Basic helix-loop-helix (bHLH) protein	Transcription factor	N	N
YALI0_F16511g	447	553	436	1515	2349	2081	2.265	4.80656	4.79e-08	2.3e-06	Weakly similar to Saccharomyces cerevisiae Xbp1, Transcriptional repressor; binds promoter sequences of cyclin genes, CYS3, and SMF2	Transcription factor	N	N
YALI0_F03157g	366	484	429	1119	2082	2027	2.25298	4.76667	4.65e-05	0.000989855	C2H2 zinc finger transcription factor. Some similarities with S. cerevisiae Met32, involved in transcriptional regulation of the methionine biosynthetic genes	Transcription factor	N	N
YALI0_E14971g	23	18	13	116	52	54	2.19619	4.58266	0.000146556	0.0026517	Some similarities with Saccharomyces cerevisiae Rme1, Zinc finger protein involved in control of meiosis	Transcription factor	N	N
YALI0_E06105g	212	178	253	1061	724	457	1.95104	3.86653	1.36e-05	0.000340785	Aaf2	Transcription factor	N	N
YALI0_A18469g	477	548	563	1109	2047	1952	1.90128	3.73545	0.000204243	0.0035191	YlHoy1, a gene whose deletion prevents the yeast-hypha transition both in liquid and solid	Transcription factor	N	N
YALI0_B13508g	30	27	18	82	62	41	1.47756	2.78477	0.000686785	0.00931315	Similar to Schizosaccharomyces pombe Probable histone H3 variant	Transcription factor	N	N
YALI0_E23925g	951	1114	1134	2450	2771	2418	1.44973	2.73158	8.75e-10	5.82e-08	YlAaf1, Similar to Candida albicans Aaf1, Possible regulatory protein; possible adhesin-like; Glu-rich domain; production in S. cerevisiae increases endothelial cell adherence and flocculence	Transcription factor	N	N
YALI0_F30261g	909	992	1221	1538	2689	2488	1.31247	2.48367	0.00235701	0.024399	Some similarities with Saccharomyces cerevisiae Uls1, Swi2/Snf2-related translocase, SUMO-Targeted Ubiquitin Ligase (STUbL); required for maintenance of NHEJ inhibition at telomeres	Transcription factor	N	N
YALI0_E02442g	41	52	40	135	81	55	1.19051	2.28233	0.00521378	0.0444203	Weakly similar to Candida albicans Sfu1, GATA-type transcription factor; regulator of iron-responsive genes; represses iron utilization genes if iron is present	Transcription factor	N	N
YALI0_C13750g	850	978	865	2818	1449	1201	1.17794	2.26254	0.00726962	0.0558066	YlMsn4, C2H2 zinc finger transcription factor, Some similarities with Saccharomyces cerevisiae Msn4, Stress-responsive transcriptional activator	Transcription factor	N	N
YALI0_D10285g	2080	2143	2172	4395	4443	3536	1.13779	2.20044	7.77e-07	2.84e-05	Weakly similar to Saccharomyces cerevisiae Fap1, Protein that binds to Fpr1p, zinc finger transcription factor	Transcription factor	N	N
YALI0_C12364g	151	206	176	545	273	231	1.13447	2.19538	0.0116333	0.0798943	YlNrg1, Similar to Candida albicans Nrg1, Transcription factor/repressor; regulates chlamydospore formation/hyphal gene induction/virulence and rescue/stress response genes; effects both Tup1 dependent and independent regulation	Transcription factor	N	N
YALI0_B18942g	31	38	38	73	64	65	1.10379	2.14919	0.0067701	0.0533177	No similarity, has a DNA binding domain	Putative transcription factor	N	N
YALI0_D12628g	2145	2514	2237	4212	4482	4046	1.08141	2.11611	3.15e-06	9.83e-05	Weakly similar to Candida albicans Ctf1, Putative zinc-finger transcription factor, similar to A. nidulans FarA and FarB; activates genes required for fatty acid degradation	Transcription factor	N	N
YALI0_E02178g	1010	1005	957	2057	1831	1505	1.04121	2.05796	8.41e-06	0.000221105	some similarities with uniprot|Q01165 Magnaporthe grisea Transposase	Putative transcription factor	N	N
YALI0_E12023g	92	91	91	156	190	135	1.00327	2.00454	0.00135916	0.0156646	Weakly similar to Saccharomyces cerevisiae Eco1, Acetyltransferase required for sister chromatid cohesion	Transcription factor	N	N

## Sheet: Down-Cell wall protein genes
Downregulated Cell wall protein genes in ngs1Δ vs WT
Gene name	WT/4NAG-1	WT/4NAG-2	WT/4NAG-3	ngs1Δ/4NAG-1	ngs1Δ/4NAG-2	ngs1Δ/4NAG-3	log2FoldChange	foldChange	P-value	Padj	Protein / homologs in S. cerevisiae and other species	Cellular function	Signal Peptide	GPI
YALI0_F24255g	2144	2572	2232	165	343	325	-2.83551	7.13798	6.09e-30	4.32e-27	Putative cell wall protein with a signal peptide and GPI modification site	Putative cell wall protein	Y	Y
YALI0_D10967g	269	497	366	27	41	113	-2.39475	5.25886	4.33e-08	2.11e-06	Similar to Yarrowia lipolytica Acid extracellular protease precursor (EC 3.4.23.-), fungal-type cell wall organization	Cell wall organization	Y	N
YALI0_A13013g	1842	2093	1985	92	390	497	-2.35085	5.10126	3.63e-22	1.22e-19	Weakly similar to Saccharomyces cerevisiae Yps3, Aspartic protease; member of the yapsin family of proteases involved in cell wall growth and maintenance	Putative cell wall protein	N	N
YALI0_B20174g	20	12	16	5	1	3	-2.27753	4.84848	0.0172216	0.10607	Weakly similar to Saccharomyces cerevisiae Yps3, Aspartic protease; member of the yapsin family of proteases involved in cell wall growth and maintenance	Putative cell wall protein	Y	N
YALI0_A21373g	839	1010	834	203	137	160	-2.24034	4.72508	1.23e-17	2.38e-15	Similar to Yarrowia lipolytica Cell wall protein precursor YlCwp1	Cell wall protein	Y	Y
YALI0_F25773g	16	24	22	5	3	5	-2.06516	4.18482	0.0104548	0.0736382	Similar to Kluyveromyces lactis KLLA0B14839g	Putative cell wall protein	Y	Y
YALI0_C10923g	75	99	115	23	22	38	-1.59601	3.02305	5.16e-05	0.0010806	Weakly similar to Saccharomyces cerevisiae Yps3, Aspartic protease; member of the yapsin family of proteases involved in cell wall growth and maintenance; attached to the plasma membrane via a glycosylphosphatidylinositol (GPI) anchor	Cell wall biogenesis	N	N
YALI0_D03740g	421	779	518	6	8	465	-1.55284	2.93395	0.0423835	0.197385	Weakly similar to Yarrowia lipolytica YALI0E22088g	Cell wall protein	Y	Y
YALI0_D22957g	350	311	346	18	82	190	-1.54579	2.91963	0.000250405	0.00411141	Similar to S. cerevisiae Yps3, aspartic protease; member of the yapsin family of proteases involved in cell wall growth and maintenance	Cell wall protein	Y	N
YALI0_A15796g	53	62	58	19	25	26	-1.09761	2.14	0.0141895	0.0928571	Weakly similar to Saccharomyces cerevisiae Dan4, Cell wall mannoprotein	Cell wall protein	Y	Y

## Sheet: Down-Transcription factor genes
Downregulated Transcription factor genes in ngs1Δ vs WT
Gene name	WT/4NAG-1	WT/4NAG-2	WT/4NAG-3	ngs1Δ/4NAG-1	ngs1Δ/4NAG-2	ngs1Δ/4NAG-3	log2FoldChange	foldChange	P-value	Padj	Protein / homologs in S. cerevisiae and other species	Cellular function	Signal Peptide	GPI
YALI0_F20152g	11	23	19	1	0	7	-2.46787	5.53226	0.00599974	0.0488157	Some similarities with Saccharomyces cerevisiae Asg1, Zinc cluster protein proposed to be a transcriptional regulator; regulator involved in the stress response; regulates utilization of fatty acids and accumulation of lipids	Transcription factor	N	Y
YALI0_C17017g	24	15	27	1	10	3	-2.0168	4.04685	0.00815617	0.0610057	YlKar4, Similar to Saccharomyces cerevisiae Kar4, Transcription factor required for response to pheromones; also required during meiosis	Transcription factor	N	N
YALI0_D20482g	409	413	320	53	105	99	-1.92735	3.80356	9.72e-12	9.41e-10	Weakly similar to Saccharomyces cerevisiae Gat1, Transcriptional activator of nitrogen catabolite repression genes; contains a GATA-1-type zinc finger DNA-binding motif; activity and localization regulated by nitrogen limitation and Ure2p; different translational starts produce two major and two minor isoforms that are differentially regulated and localized	Transcription factor	N	N
YALI0_E31845g	5608	8188	5733	2744	1570	1565	-1.55598	2.94033	3.2e-11	2.76e-09	YlOfi1, Putative transcription factor with zinc finger DNA-binding motif	Transcription factor	N	N
